# Supplementary material for: Persons with Chronic Spinal Cord Injury Have Decreased Natural Killer Cell and Increased Toll-Like Receptor/Inflammatory Gene Expression
Source: J Neurotrauma. 2018 Aug 1;35(15):1819–29. doi: 10.1089/neu.2017.5519 (PMC6033303; doi:10.1089/neu.2017.5519)
Supplement: Supplemental data [file Supp_Table1.zip]

Archive with 2 entries (2 files):
- Supp_Table1.xlsx
- Supp_Table1.pdf
