# Supplementary material for: Persons with Chronic Spinal Cord Injury Have Decreased Natural Killer Cell and Increased Toll-Like Receptor/Inflammatory Gene Expression
Source: J Neurotrauma. 2018 Aug 1;35(15):1819–29. doi: 10.1089/neu.2017.5519 (PMC6033303; doi:10.1089/neu.2017.5519)
Supplement: Supplemental data [file Supp_Table1.zip › Supp_Table1.xlsx]

## Sheet: DE Genes CTL vs SCI_FDR_0.05
Gene Symbol	p-value(SCI vs. CTRL)	Fold-Change(SCI vs. CTRL)	Fold-Change(SCI vs. CTRL) Direction
RP2	3.25588e-09	1.804	SCI up vs CTRL
KLHL22	4.12684e-09	-1.33511	SCI down vs CTRL
LTA	8.0842e-09	-1.42309	SCI down vs CTRL
C8ORF55	8.89526e-09	-1.36964	SCI down vs CTRL
TATDN2	1.26032e-08	-1.29223	SCI down vs CTRL
WBP1	2.2819e-08	-1.33587	SCI down vs CTRL
C1ORF93	2.43245e-08	-1.31226	SCI down vs CTRL
CNNM3	2.76326e-08	-1.31763	SCI down vs CTRL
RASAL3	3.99094e-08	-1.34228	SCI down vs CTRL
RWDD4A	4.55452e-08	1.38753	SCI up vs CTRL
SCRIB	4.70741e-08	-1.20112	SCI down vs CTRL
ZNF672	8.76165e-08	-1.2718	SCI down vs CTRL
WDR53	1.2673e-07	1.30462	SCI up vs CTRL
RNF13	1.43189e-07	1.44944	SCI up vs CTRL
EDC4	1.43911e-07	-1.27685	SCI down vs CTRL
C11ORF2	1.44987e-07	-1.35543	SCI down vs CTRL
GCDH	1.54359e-07	-1.25815	SCI down vs CTRL
CPSF1	1.78199e-07	-1.43209	SCI down vs CTRL
PRKAG2	1.79093e-07	1.2657	SCI up vs CTRL
RANGAP1	1.91766e-07	-1.36907	SCI down vs CTRL
PIGQ	2.00716e-07	-1.43116	SCI down vs CTRL
DDOST	2.01477e-07	-1.22541	SCI down vs CTRL
TXLNA	2.23452e-07	-1.28777	SCI down vs CTRL
POM121C	2.23455e-07	-1.30889	SCI down vs CTRL
LAS1L	2.27121e-07	-1.25437	SCI down vs CTRL
LOC642031	3.50865e-07	-1.33756	SCI down vs CTRL
SCAMP3	3.9047e-07	-1.24404	SCI down vs CTRL
RAPGEF1	4.16114e-07	-1.26523	SCI down vs CTRL
SPG7	4.48275e-07	-1.19763	SCI down vs CTRL
PAIP2	4.48672e-07	1.40564	SCI up vs CTRL
KRTCAP2	4.79468e-07	-1.27767	SCI down vs CTRL
ZC3H5	4.84018e-07	-1.29337	SCI down vs CTRL
MAN1B1	4.89964e-07	-1.19363	SCI down vs CTRL
NOP2	5.07412e-07	-1.2497	SCI down vs CTRL
ARS2	5.15602e-07	-1.21337	SCI down vs CTRL
JAK2	5.55229e-07	1.603	SCI up vs CTRL
CXXC1	5.68951e-07	-1.2814	SCI down vs CTRL
PPM1G	6.2991e-07	-1.22453	SCI down vs CTRL
KIR3DL3	6.48399e-07	-1.38116	SCI down vs CTRL
PJA2	6.71708e-07	1.54358	SCI up vs CTRL
KIR3DL1	6.77166e-07	-1.49033	SCI down vs CTRL
PIK3R2	6.87985e-07	-1.44546	SCI down vs CTRL
SLC37A4	6.95468e-07	-1.24359	SCI down vs CTRL
KRBA1	7.19325e-07	-1.23965	SCI down vs CTRL
LOC649823	7.24456e-07	-1.41064	SCI down vs CTRL
RCBTB2	7.8737e-07	1.3495	SCI up vs CTRL
UBA7	8.36998e-07	-1.28414	SCI down vs CTRL
ARPC3	8.98472e-07	1.3209	SCI up vs CTRL
RBM47	9.16897e-07	1.59481	SCI up vs CTRL
STK17B	9.4828e-07	1.50551	SCI up vs CTRL
LOC730316	9.96223e-07	-1.29971	SCI down vs CTRL
CMAH	1.07694e-06	1.25774	SCI up vs CTRL
TMED7	1.08991e-06	1.38951	SCI up vs CTRL
ABCF1	1.10559e-06	-1.28372	SCI down vs CTRL
TMEM79	1.12239e-06	-1.33368	SCI down vs CTRL
GCN1L1	1.17891e-06	-1.29375	SCI down vs CTRL
YPEL5	1.18359e-06	1.45465	SCI up vs CTRL
SNAP23	1.23061e-06	1.40927	SCI up vs CTRL
DAGLB	1.26886e-06	-1.2665	SCI down vs CTRL
PLA2G4B	1.27725e-06	-1.28371	SCI down vs CTRL
DMAP1	1.3364e-06	-1.23006	SCI down vs CTRL
AZI1	1.35909e-06	-1.20748	SCI down vs CTRL
RAB5A	1.36553e-06	1.36723	SCI up vs CTRL
RAB2A	1.43259e-06	1.312	SCI up vs CTRL
TJAP1	1.46042e-06	-1.21984	SCI down vs CTRL
ASPSCR1	1.5816e-06	-1.23476	SCI down vs CTRL
FBXO33	2.01042e-06	1.40447	SCI up vs CTRL
AARS2	2.0522e-06	-1.25634	SCI down vs CTRL
SLC30A5	2.06698e-06	1.14183	SCI up vs CTRL
SLC35E3	2.09136e-06	1.28205	SCI up vs CTRL
COASY	2.20777e-06	-1.20931	SCI down vs CTRL
CD58	2.23468e-06	1.58634	SCI up vs CTRL
TMEM55A	2.25719e-06	1.54932	SCI up vs CTRL
WAC	2.29361e-06	1.27394	SCI up vs CTRL
MCM7	2.4726e-06	-1.18471	SCI down vs CTRL
CLCN7	2.59988e-06	-1.28638	SCI down vs CTRL
RHEB	2.83492e-06	1.33531	SCI up vs CTRL
TRIM11	2.87127e-06	-1.26493	SCI down vs CTRL
GSDMD	2.91024e-06	-1.25709	SCI down vs CTRL
MGC10997	3.09479e-06	-1.22404	SCI down vs CTRL
PMPCA	3.2176e-06	-1.24523	SCI down vs CTRL
INTS1	3.29959e-06	-1.24862	SCI down vs CTRL
IQCC	3.35864e-06	-1.32814	SCI down vs CTRL
CD7	3.38476e-06	-1.55513	SCI down vs CTRL
C14ORF173	3.42875e-06	-1.3616	SCI down vs CTRL
PGAP3	3.45898e-06	-1.29732	SCI down vs CTRL
HARS	3.67541e-06	-1.34352	SCI down vs CTRL
ARMC10	3.86196e-06	1.23048	SCI up vs CTRL
AP1M1	3.99919e-06	-1.256	SCI down vs CTRL
C2ORF29	4.05436e-06	-1.25794	SCI down vs CTRL
CRTC3	4.08362e-06	-1.23251	SCI down vs CTRL
LRCH4	4.22056e-06	-1.26492	SCI down vs CTRL
H2AFZ	4.46644e-06	1.23082	SCI up vs CTRL
PNPLA7	4.56924e-06	-1.39112	SCI down vs CTRL
CHMP1B	4.60713e-06	1.39928	SCI up vs CTRL
JMJD8	4.61378e-06	-1.23274	SCI down vs CTRL
DEF6	4.6258e-06	-1.20036	SCI down vs CTRL
BAP1	4.76168e-06	-1.21962	SCI down vs CTRL
HNRNPUL2	4.90257e-06	-1.35537	SCI down vs CTRL
CDK10	5.05494e-06	-1.2443	SCI down vs CTRL
BOP1	5.07901e-06	-1.26269	SCI down vs CTRL
RBM14	5.15286e-06	-1.3202	SCI down vs CTRL
C3ORF37	5.24661e-06	-1.1951	SCI down vs CTRL
PSMC3	5.33862e-06	-1.22873	SCI down vs CTRL
C2ORF77	5.42684e-06	-1.3393	SCI down vs CTRL
GPS1	5.65167e-06	-1.20811	SCI down vs CTRL
CLEC16A	5.69126e-06	-1.22863	SCI down vs CTRL
LOC100133163	5.82384e-06	-1.30967	SCI down vs CTRL
WDR42A	5.92726e-06	-1.20671	SCI down vs CTRL
GLG1	6.06311e-06	-1.33083	SCI down vs CTRL
RPS6KA3	6.13106e-06	1.15748	SCI up vs CTRL
FLAD1	6.19202e-06	-1.17581	SCI down vs CTRL
STAG2	6.42131e-06	1.41479	SCI up vs CTRL
FDFT1	6.55813e-06	-1.18985	SCI down vs CTRL
DENND1C	6.5698e-06	-1.31947	SCI down vs CTRL
ZFAND6	6.83405e-06	1.32723	SCI up vs CTRL
LOC648980	6.88563e-06	-1.32333	SCI down vs CTRL
FBXO18	7.17352e-06	-1.15903	SCI down vs CTRL
GRAP	7.40571e-06	-1.28748	SCI down vs CTRL
WDR20	7.5448e-06	1.20158	SCI up vs CTRL
SLK	7.69081e-06	1.32257	SCI up vs CTRL
STXBP3	7.83331e-06	1.47393	SCI up vs CTRL
C14ORF138	7.96142e-06	1.43963	SCI up vs CTRL
LONRF1	8.31987e-06	1.45033	SCI up vs CTRL
ISY1	8.51097e-06	1.21147	SCI up vs CTRL
EXOC7	8.52592e-06	-1.16744	SCI down vs CTRL
LOC728059	8.54849e-06	1.57971	SCI up vs CTRL
POLA2	8.57142e-06	-1.21111	SCI down vs CTRL
ALDOC	9.15842e-06	-1.28723	SCI down vs CTRL
CARD11	9.52641e-06	-1.47622	SCI down vs CTRL
C9ORF72	9.77694e-06	1.41868	SCI up vs CTRL
TMED5	9.82009e-06	1.52489	SCI up vs CTRL
GEMIN4	9.88991e-06	-1.2751	SCI down vs CTRL
GAL3ST4	9.94633e-06	-1.34744	SCI down vs CTRL
C14ORF106	1.06414e-05	1.38659	SCI up vs CTRL
CRY2	1.07088e-05	-1.20845	SCI down vs CTRL
MCTP2	1.07103e-05	1.43115	SCI up vs CTRL
LOC727758	1.0852e-05	1.33765	SCI up vs CTRL
DHX16	1.12239e-05	-1.15915	SCI down vs CTRL
VPS11	1.12584e-05	-1.2094	SCI down vs CTRL
FAM113B	1.12875e-05	-1.44087	SCI down vs CTRL
VPS4B	1.13643e-05	1.37093	SCI up vs CTRL
DYNC1H1	1.14718e-05	-1.32931	SCI down vs CTRL
KIR2DL4	1.17318e-05	-1.51125	SCI down vs CTRL
DUS2L	1.17594e-05	-1.26778	SCI down vs CTRL
ARNTL	1.18393e-05	1.26394	SCI up vs CTRL
RAD54L2	1.19919e-05	-1.2898	SCI down vs CTRL
UBIAD1	1.20534e-05	-1.22634	SCI down vs CTRL
HIST1H2AC	1.22023e-05	1.53485	SCI up vs CTRL
RDH10	1.24782e-05	1.25577	SCI up vs CTRL
NETO2	1.25792e-05	1.36081	SCI up vs CTRL
FTSJ3	1.27736e-05	-1.22166	SCI down vs CTRL
IRAK4	1.28625e-05	1.29435	SCI up vs CTRL
IL18BP	1.29274e-05	-1.17472	SCI down vs CTRL
NSMCE1	1.29734e-05	-1.28447	SCI down vs CTRL
MIF4GD	1.3225e-05	-1.23863	SCI down vs CTRL
BAZ1A	1.32334e-05	1.37588	SCI up vs CTRL
SLC25A23	1.32438e-05	-1.38002	SCI down vs CTRL
ITPKB	1.34536e-05	-1.24621	SCI down vs CTRL
OXR1	1.36051e-05	1.6229	SCI up vs CTRL
MFGE8	1.39282e-05	-1.43198	SCI down vs CTRL
BTBD10	1.40578e-05	1.29624	SCI up vs CTRL
EMD	1.48153e-05	-1.21573	SCI down vs CTRL
GSDMB	1.53092e-05	-1.22689	SCI down vs CTRL
SGSM2	1.53181e-05	-1.20182	SCI down vs CTRL
KIR2DS5	1.58166e-05	-1.55324	SCI down vs CTRL
FLJ20273	1.66442e-05	1.61388	SCI up vs CTRL
ATIC	1.71167e-05	-1.26259	SCI down vs CTRL
CD302	1.72672e-05	1.37065	SCI up vs CTRL
PIGY	1.74257e-05	1.41241	SCI up vs CTRL
MRPL37	1.74823e-05	-1.19603	SCI down vs CTRL
FUK	1.74858e-05	-1.257	SCI down vs CTRL
KIR2DL1	1.78987e-05	-1.54037	SCI down vs CTRL
ENTPD1	1.79728e-05	1.27952	SCI up vs CTRL
CHD8	1.86796e-05	-1.32078	SCI down vs CTRL
L3MBTL2	1.95742e-05	-1.16511	SCI down vs CTRL
UBXN4	2.01555e-05	1.35	SCI up vs CTRL
ANXA1	2.10385e-05	1.622	SCI up vs CTRL
RP5-1022P6.2	2.12795e-05	1.47741	SCI up vs CTRL
EXOC1	2.13006e-05	1.27783	SCI up vs CTRL
DSE	2.13198e-05	1.25388	SCI up vs CTRL
KIAA1310	2.16763e-05	-1.19227	SCI down vs CTRL
ZNF142	2.19435e-05	-1.22137	SCI down vs CTRL
EML3	2.22461e-05	-1.2275	SCI down vs CTRL
NAT10	2.28355e-05	-1.25195	SCI down vs CTRL
PUF60	2.29029e-05	-1.2376	SCI down vs CTRL
SARS	2.29825e-05	-1.17599	SCI down vs CTRL
MCRS1	2.33196e-05	-1.22087	SCI down vs CTRL
GCA	2.38048e-05	1.50409	SCI up vs CTRL
C4ORF18	2.39762e-05	1.45182	SCI up vs CTRL
GANAB	2.4535e-05	-1.23891	SCI down vs CTRL
TMEM138	2.48517e-05	-1.22676	SCI down vs CTRL
LOC728014	2.48576e-05	-1.24982	SCI down vs CTRL
NOL6	2.53145e-05	-1.19062	SCI down vs CTRL
LOC442609	2.54878e-05	1.22598	SCI up vs CTRL
BCAS4	2.6026e-05	-1.30862	SCI down vs CTRL
FAM45A	2.61412e-05	1.32259	SCI up vs CTRL
BMS1	2.62627e-05	-1.24026	SCI down vs CTRL
SSRP1	2.7286e-05	-1.24864	SCI down vs CTRL
CBLB	2.75579e-05	-1.24732	SCI down vs CTRL
ARFGAP2	2.75983e-05	-1.20169	SCI down vs CTRL
ZNF783	2.85271e-05	-1.21299	SCI down vs CTRL
ARD1A	2.90234e-05	-1.2106	SCI down vs CTRL
ZDHHC5	2.94963e-05	-1.22162	SCI down vs CTRL
OSTM1	2.98434e-05	1.39176	SCI up vs CTRL
FAM134C	2.98482e-05	-1.24077	SCI down vs CTRL
HMHA1	3.09422e-05	-1.28335	SCI down vs CTRL
SIPA1	3.09943e-05	-1.23533	SCI down vs CTRL
NFXL1	3.10187e-05	1.57949	SCI up vs CTRL
CCBL1	3.12371e-05	-1.20834	SCI down vs CTRL
PPM1B	3.15399e-05	1.2986	SCI up vs CTRL
C1ORF56	3.24251e-05	1.26731	SCI up vs CTRL
DHRS3	3.27838e-05	-1.34558	SCI down vs CTRL
RFC1	3.29113e-05	-1.1264	SCI down vs CTRL
FDPS	3.29668e-05	-1.27616	SCI down vs CTRL
LOC151162	3.33313e-05	-1.2475	SCI down vs CTRL
VAMP7	3.40317e-05	1.34742	SCI up vs CTRL
KAT2A	3.40754e-05	-1.21621	SCI down vs CTRL
LOC391811	3.41753e-05	-1.2527	SCI down vs CTRL
RDBP	3.44075e-05	-1.23459	SCI down vs CTRL
JMJD1C	3.52246e-05	1.43623	SCI up vs CTRL
SF3B3	3.53147e-05	-1.30915	SCI down vs CTRL
SUMF2	3.53817e-05	-1.23059	SCI down vs CTRL
MLLT6	3.61971e-05	-1.28246	SCI down vs CTRL
TMEM99	3.65055e-05	-1.19838	SCI down vs CTRL
LYPLAL1	3.66007e-05	1.26909	SCI up vs CTRL
MAP2K1IP1	3.73889e-05	1.51948	SCI up vs CTRL
LOC728188	3.74418e-05	1.32519	SCI up vs CTRL
SPSB3	3.86095e-05	-1.20556	SCI down vs CTRL
MCM3AP	3.86484e-05	-1.19304	SCI down vs CTRL
RTN4	3.86933e-05	1.29392	SCI up vs CTRL
LAT	4.00858e-05	-1.2938	SCI down vs CTRL
HADHA	4.02737e-05	-1.24585	SCI down vs CTRL
TOMM34	4.06384e-05	-1.25653	SCI down vs CTRL
WDR4	4.07238e-05	-1.146	SCI down vs CTRL
STK38L	4.14814e-05	1.28004	SCI up vs CTRL
PCSK7	4.15904e-05	-1.22871	SCI down vs CTRL
GNL1	4.1692e-05	-1.25767	SCI down vs CTRL
C20ORF27	4.25225e-05	-1.34025	SCI down vs CTRL
CD46	4.26801e-05	1.50395	SCI up vs CTRL
NCOA3	4.28723e-05	-1.17035	SCI down vs CTRL
WDR54	4.58214e-05	-1.23876	SCI down vs CTRL
MS4A6A	4.69576e-05	1.40557	SCI up vs CTRL
COMMD2	4.71502e-05	1.4002	SCI up vs CTRL
DEGS1	4.82309e-05	1.23935	SCI up vs CTRL
FLJ11783	4.82758e-05	-1.22965	SCI down vs CTRL
LOC641705	4.88887e-05	-1.50551	SCI down vs CTRL
XRCC1	4.89537e-05	-1.23139	SCI down vs CTRL
STIP1	4.93105e-05	-1.29562	SCI down vs CTRL
AARS	4.97193e-05	-1.26035	SCI down vs CTRL
KIR2DL3	5.01462e-05	-1.66493	SCI down vs CTRL
COG2	5.06115e-05	-1.19042	SCI down vs CTRL
NBAS	5.18663e-05	-1.28649	SCI down vs CTRL
ZSWIM1	5.19254e-05	-1.18697	SCI down vs CTRL
MRPS16	5.26403e-05	-1.19848	SCI down vs CTRL
FLJ10213	5.31532e-05	-1.18923	SCI down vs CTRL
ATPGD1	5.39828e-05	-1.30101	SCI down vs CTRL
ATG12	5.45197e-05	1.25525	SCI up vs CTRL
MMS19	5.6345e-05	-1.19557	SCI down vs CTRL
TBK1	5.6468e-05	1.36809	SCI up vs CTRL
ABHD3	5.80932e-05	1.50314	SCI up vs CTRL
ZNF716	5.83155e-05	-1.22547	SCI down vs CTRL
OSBPL8	5.83703e-05	1.50089	SCI up vs CTRL
LOC92249	5.8881e-05	-1.21446	SCI down vs CTRL
CD99L2	5.91517e-05	-1.18236	SCI down vs CTRL
UBA3	5.98047e-05	1.28344	SCI up vs CTRL
PELI1	6.00827e-05	1.4507	SCI up vs CTRL
C17ORF70	6.02601e-05	-1.21214	SCI down vs CTRL
SOCS4	6.10629e-05	1.21316	SCI up vs CTRL
LOC644774	6.18608e-05	1.23849	SCI up vs CTRL
NAT9	6.29872e-05	-1.21119	SCI down vs CTRL
CAPZA2	6.30947e-05	1.59698	SCI up vs CTRL
PAG1	6.39933e-05	1.25413	SCI up vs CTRL
TUBB	6.49407e-05	-1.21421	SCI down vs CTRL
BSCL2	6.54098e-05	-1.28797	SCI down vs CTRL
SH2D2A	6.57371e-05	-1.25208	SCI down vs CTRL
MGC40069	6.68997e-05	1.25837	SCI up vs CTRL
ACACA	6.72487e-05	-1.17187	SCI down vs CTRL
LOC644591	6.79049e-05	-1.23989	SCI down vs CTRL
EDC3	6.8662e-05	-1.26214	SCI down vs CTRL
ZNF160	6.87104e-05	-1.21084	SCI down vs CTRL
PSMB2	6.9627e-05	-1.15831	SCI down vs CTRL
BCL9	6.9823e-05	-1.25396	SCI down vs CTRL
SNX17	6.98813e-05	-1.15346	SCI down vs CTRL
LOC642755	7.05731e-05	-1.20958	SCI down vs CTRL
ALAD	7.11937e-05	-1.14674	SCI down vs CTRL
CRTAP	7.21757e-05	1.314	SCI up vs CTRL
LOC100131096	7.28718e-05	-1.33308	SCI down vs CTRL
CUGBP2	7.31692e-05	1.20544	SCI up vs CTRL
PAFAH1B3	7.37464e-05	-1.25327	SCI down vs CTRL
NOP56	7.47198e-05	-1.16356	SCI down vs CTRL
CENPB	7.56423e-05	-1.18336	SCI down vs CTRL
TIAF1	7.5916e-05	-1.21962	SCI down vs CTRL
TMEM170B	7.63101e-05	1.52674	SCI up vs CTRL
LOC440498	7.72918e-05	-1.21373	SCI down vs CTRL
MAP3K8	7.82855e-05	1.34366	SCI up vs CTRL
CYFIP2	7.89455e-05	-1.22533	SCI down vs CTRL
GGNBP2	7.93579e-05	1.22139	SCI up vs CTRL
EHD1	7.9569e-05	-1.26285	SCI down vs CTRL
C1ORF165	7.96375e-05	1.27221	SCI up vs CTRL
WDR61	8.25818e-05	1.24572	SCI up vs CTRL
CYB5R4	8.44343e-05	1.37047	SCI up vs CTRL
CCNC	8.45399e-05	1.32114	SCI up vs CTRL
NICN1	8.5056e-05	-1.15538	SCI down vs CTRL
SETBP1	8.52055e-05	-1.23134	SCI down vs CTRL
CPNE8	8.544e-05	1.30492	SCI up vs CTRL
POMGNT1	8.54939e-05	-1.24169	SCI down vs CTRL
BRMS1	8.7654e-05	-1.12065	SCI down vs CTRL
RAB11FIP2	8.87833e-05	1.35067	SCI up vs CTRL
GAPT	8.92705e-05	1.44599	SCI up vs CTRL
NMT1	8.94267e-05	-1.24454	SCI down vs CTRL
STX11	9.23706e-05	1.38686	SCI up vs CTRL
PALB2	9.38516e-05	-1.21685	SCI down vs CTRL
PRCC	9.41036e-05	-1.17703	SCI down vs CTRL
MAP4K2	9.47518e-05	-1.15998	SCI down vs CTRL
MFSD1	9.53666e-05	1.23976	SCI up vs CTRL
LOC642017	9.63689e-05	-1.19415	SCI down vs CTRL
KLHL5	9.84097e-05	1.15328	SCI up vs CTRL
NFKBIZ	9.8475e-05	1.35499	SCI up vs CTRL
DLD	9.90087e-05	1.30576	SCI up vs CTRL
PKD2	9.92597e-05	1.24784	SCI up vs CTRL
C6ORF47	9.93047e-05	-1.24869	SCI down vs CTRL
DHX37	9.99558e-05	-1.18252	SCI down vs CTRL
SIAH1	0.000100699	1.20994	SCI up vs CTRL
LARS	0.000101811	-1.26559	SCI down vs CTRL
TSNAX	0.000101905	1.28611	SCI up vs CTRL
AP1S2	0.000102326	1.56967	SCI up vs CTRL
GNAQ	0.000105525	1.43917	SCI up vs CTRL
U2AF1L2	0.000105649	-1.30888	SCI down vs CTRL
PELP1	0.000105985	-1.2422	SCI down vs CTRL
COPS7A	0.000109617	-1.16914	SCI down vs CTRL
ZNF784	0.000113342	-1.21374	SCI down vs CTRL
TRAPPC1	0.000113971	-1.17749	SCI down vs CTRL
ANAPC1	0.000114515	-1.1315	SCI down vs CTRL
ZMIZ2	0.000116508	-1.19056	SCI down vs CTRL
C9ORF114	0.000116884	-1.23787	SCI down vs CTRL
ZNF598	0.000117703	-1.12791	SCI down vs CTRL
ZNF212	0.000118154	-1.17244	SCI down vs CTRL
FNDC3B	0.00011933	1.31039	SCI up vs CTRL
BNIP2	0.000119399	1.39306	SCI up vs CTRL
CCDC92	0.000119685	-1.21991	SCI down vs CTRL
FOXJ2	0.000120709	-1.34629	SCI down vs CTRL
ZNF777	0.000121474	-1.20099	SCI down vs CTRL
PPP1R12A	0.000122806	1.45583	SCI up vs CTRL
DPY19L1	0.000123068	1.19722	SCI up vs CTRL
SMAD5	0.000123267	1.22501	SCI up vs CTRL
SKIV2L	0.0001234	-1.18951	SCI down vs CTRL
DDB1	0.000125376	-1.23481	SCI down vs CTRL
MFSD5	0.00012585	-1.15858	SCI down vs CTRL
LOC653316	0.000126588	-1.42292	SCI down vs CTRL
STK25	0.000126927	-1.17634	SCI down vs CTRL
LACTB	0.000127672	1.17677	SCI up vs CTRL
PRPF19	0.000129675	-1.2291	SCI down vs CTRL
WDR6	0.000132346	-1.2376	SCI down vs CTRL
URG4	0.000132475	-1.17758	SCI down vs CTRL
CMTM6	0.000134222	1.34321	SCI up vs CTRL
MORC3	0.000137539	1.38724	SCI up vs CTRL
NCKAP1L	0.000138117	-1.17324	SCI down vs CTRL
LOC286208	0.000140158	-1.23842	SCI down vs CTRL
TRIM33	0.000141699	1.30163	SCI up vs CTRL
MOBKL1B	0.000142967	1.32604	SCI up vs CTRL
GAK	0.000143742	-1.17952	SCI down vs CTRL
TCFL5	0.000144057	1.27643	SCI up vs CTRL
TRPV2	0.000144132	-1.20975	SCI down vs CTRL
RXRB	0.000145324	-1.1625	SCI down vs CTRL
DGCR6	0.000145392	-1.23003	SCI down vs CTRL
FLJ12078	0.000145923	-1.21107	SCI down vs CTRL
TBC1D15	0.000146744	1.33631	SCI up vs CTRL
CENTB2	0.000147909	1.30937	SCI up vs CTRL
AFG3L1	0.000149136	1.13003	SCI up vs CTRL
TUG1	0.000149796	-1.1716	SCI down vs CTRL
BRP44L	0.000150007	1.21688	SCI up vs CTRL
ATP5G1	0.000150498	-1.17543	SCI down vs CTRL
LOC729148	0.000151137	1.31691	SCI up vs CTRL
TMED10	0.0001523	1.3318	SCI up vs CTRL
SH3BGRL	0.00015293	1.29054	SCI up vs CTRL
AMT	0.000153247	-1.24819	SCI down vs CTRL
ALG6	0.000154159	1.25261	SCI up vs CTRL
FANCE	0.000154781	-1.19806	SCI down vs CTRL
SFT2D1	0.000154893	1.25428	SCI up vs CTRL
RBM6	0.000158403	-1.22463	SCI down vs CTRL
LOC650098	0.000160671	1.55206	SCI up vs CTRL
FLJ38482	0.000162677	1.23549	SCI up vs CTRL
ARL2	0.000164424	-1.21636	SCI down vs CTRL
LSM6	0.000165081	1.20533	SCI up vs CTRL
ANXA6	0.000165525	-1.22466	SCI down vs CTRL
ZGPAT	0.000166574	-1.15394	SCI down vs CTRL
FRAG1	0.000166581	-1.26402	SCI down vs CTRL
CCPG1	0.000167323	1.38661	SCI up vs CTRL
ZC3H10	0.000167811	-1.14711	SCI down vs CTRL
C7ORF53	0.000168792	1.38321	SCI up vs CTRL
MUL1	0.00016932	-1.1589	SCI down vs CTRL
NUDC	0.000170417	-1.21073	SCI down vs CTRL
PCMTD1	0.000170529	1.51866	SCI up vs CTRL
PPCS	0.000171454	1.24038	SCI up vs CTRL
ITPR3	0.000171495	-1.26181	SCI down vs CTRL
FLJ13224	0.000172087	-1.34695	SCI down vs CTRL
COG4	0.0001731	-1.23203	SCI down vs CTRL
ARIH2	0.000173159	-1.13774	SCI down vs CTRL
CNOT2	0.000173748	-1.14984	SCI down vs CTRL
MARCH7	0.000174573	1.49092	SCI up vs CTRL
SPHK2	0.000178521	-1.22725	SCI down vs CTRL
CUL9	0.000178881	-1.24286	SCI down vs CTRL
RAB7L1	0.000178943	1.21183	SCI up vs CTRL
HSPB1	0.000180198	-1.42404	SCI down vs CTRL
SLC25A38	0.000181907	-1.25154	SCI down vs CTRL
DHPS	0.000182789	-1.19453	SCI down vs CTRL
TGIF2	0.000184449	-1.19756	SCI down vs CTRL
SLBP	0.000184644	1.20124	SCI up vs CTRL
TSSC4	0.000186027	-1.23933	SCI down vs CTRL
CASP8	0.000186842	1.27392	SCI up vs CTRL
PIGB	0.000187609	1.31104	SCI up vs CTRL
SMCHD1	0.000188082	1.42145	SCI up vs CTRL
CLK4	0.000188328	1.52052	SCI up vs CTRL
LOC100128805	0.000188479	-1.21769	SCI down vs CTRL
LOC648526	0.000188569	-1.53649	SCI down vs CTRL
FLJ45445	0.00018917	1.29432	SCI up vs CTRL
NR2C2AP	0.000189375	-1.17805	SCI down vs CTRL
E2F3	0.000194799	1.30119	SCI up vs CTRL
WDR23	0.00019561	-1.15127	SCI down vs CTRL
SCAMP1	0.000197085	1.23961	SCI up vs CTRL
WDR46	0.000197196	-1.20868	SCI down vs CTRL
ANKRD49	0.000198633	1.45838	SCI up vs CTRL
STARD3NL	0.00019929	1.33288	SCI up vs CTRL
C14ORF80	0.000199631	-1.24039	SCI down vs CTRL
LY9	0.00020318	-1.22893	SCI down vs CTRL
PRDX3	0.000207499	1.21659	SCI up vs CTRL
RAB10	0.000208459	1.28503	SCI up vs CTRL
SOAT1	0.000209486	1.28741	SCI up vs CTRL
NAMPT	0.00020976	1.45167	SCI up vs CTRL
C1ORF131	0.000210062	1.25757	SCI up vs CTRL
MST4	0.000212792	1.2487	SCI up vs CTRL
METTL13	0.000213674	-1.15109	SCI down vs CTRL
OGFRL1	0.000213699	1.39077	SCI up vs CTRL
RGS18	0.000214816	1.62722	SCI up vs CTRL
FAM153B	0.00021483	-1.50404	SCI down vs CTRL
ATP13A1	0.000215028	-1.3114	SCI down vs CTRL
B4GALT3	0.00021531	-1.35404	SCI down vs CTRL
HEXDC	0.000217154	-1.3118	SCI down vs CTRL
C7ORF30	0.000217916	1.11676	SCI up vs CTRL
DEXI	0.000218769	-1.23935	SCI down vs CTRL
HCFC1	0.000219162	-1.30114	SCI down vs CTRL
POLR3C	0.000220696	-1.14344	SCI down vs CTRL
NPTN	0.000225049	1.24171	SCI up vs CTRL
EVI2A	0.000228398	1.73134	SCI up vs CTRL
RB1CC1	0.000230054	1.51151	SCI up vs CTRL
FBXO31	0.000231282	-1.20111	SCI down vs CTRL
ATAD3A	0.000231903	-1.24267	SCI down vs CTRL
C17ORF68	0.000232022	-1.22491	SCI down vs CTRL
LOC387686	0.000232052	-1.74729	SCI down vs CTRL
SERINC1	0.000233043	1.31478	SCI up vs CTRL
DDX24	0.000240046	-1.26138	SCI down vs CTRL
SEC61A1	0.000242322	-1.16141	SCI down vs CTRL
CSF1R	0.000244202	-1.32048	SCI down vs CTRL
SRRM2	0.000244296	-1.24467	SCI down vs CTRL
CHD9	0.000244457	1.25062	SCI up vs CTRL
TRIM43	0.000244779	-1.24172	SCI down vs CTRL
PAQR8	0.0002466	-1.2246	SCI down vs CTRL
SRP9	0.000246935	1.4371	SCI up vs CTRL
FAM39E	0.000248232	-1.29421	SCI down vs CTRL
PTPRO	0.000248876	1.27003	SCI up vs CTRL
LOC100134144	0.000249421	-1.29083	SCI down vs CTRL
NUMA1	0.000249465	-1.25297	SCI down vs CTRL
NCLN	0.000249619	-1.19874	SCI down vs CTRL
UNC84B	0.000250654	-1.2272	SCI down vs CTRL
SLC5A6	0.000250776	-1.20293	SCI down vs CTRL
CNOT6	0.000251065	1.19024	SCI up vs CTRL
GLCE	0.00025154	1.28116	SCI up vs CTRL
TLE4	0.000251981	1.27161	SCI up vs CTRL
GTF3C2	0.000253151	-1.15253	SCI down vs CTRL
PLSCR3	0.000254097	-1.21142	SCI down vs CTRL
TRAPPC6A	0.000255158	-1.19434	SCI down vs CTRL
LOC400455	0.000255345	-1.23051	SCI down vs CTRL
CSGALNACT2	0.000257193	1.40975	SCI up vs CTRL
SLC35F5	0.000258952	1.25997	SCI up vs CTRL
TMBIM4	0.000261576	1.23834	SCI up vs CTRL
OAZ3	0.000261669	1.37578	SCI up vs CTRL
RAP1GDS1	0.000262669	1.13234	SCI up vs CTRL
LOC152578	0.00026341	-1.45133	SCI down vs CTRL
PHF20L1	0.000264433	1.26164	SCI up vs CTRL
LOC441089	0.000264827	-1.15134	SCI down vs CTRL
TNPO2	0.000266044	-1.18869	SCI down vs CTRL
LDLR	0.000268193	-1.26266	SCI down vs CTRL
CDC123	0.000269175	1.19295	SCI up vs CTRL
ESYT1	0.000272201	-1.29441	SCI down vs CTRL
ARAF	0.000273594	-1.19381	SCI down vs CTRL
LOC791120	0.000274706	-1.24123	SCI down vs CTRL
UBL4A	0.000274884	-1.21448	SCI down vs CTRL
ATPBD1B	0.000275149	-1.13633	SCI down vs CTRL
SMARCD1	0.00027581	-1.14884	SCI down vs CTRL
CNBP	0.000277944	1.25176	SCI up vs CTRL
SUZ12	0.000278736	1.35276	SCI up vs CTRL
NEIL2	0.000279174	-1.33408	SCI down vs CTRL
GNAI3	0.000280076	1.39477	SCI up vs CTRL
AIM1	0.000280221	-1.21661	SCI down vs CTRL
PPME1	0.000280472	-1.25043	SCI down vs CTRL
FAM120B	0.000281819	-1.19131	SCI down vs CTRL
GNA13	0.00028217	1.26788	SCI up vs CTRL
VCP	0.000286166	-1.19144	SCI down vs CTRL
PHRF1	0.000287298	-1.19477	SCI down vs CTRL
NOL12	0.000287448	-1.15568	SCI down vs CTRL
MATK	0.000288041	-1.30169	SCI down vs CTRL
ATPBD3	0.000289036	-1.21944	SCI down vs CTRL
NISCH	0.000290308	-1.16304	SCI down vs CTRL
OSGIN2	0.000292499	1.36299	SCI up vs CTRL
ZNF320	0.00029339	-1.19902	SCI down vs CTRL
CCT3	0.000293946	-1.1436	SCI down vs CTRL
IKBKE	0.000295	-1.23851	SCI down vs CTRL
LOC652627	0.000297804	-1.31806	SCI down vs CTRL
GOLGA7	0.000299993	1.12584	SCI up vs CTRL
GKN2	0.000301472	1.25678	SCI up vs CTRL
ZNF689	0.000301656	-1.23195	SCI down vs CTRL
DOCK2	0.000302247	-1.2143	SCI down vs CTRL
SH3BP2	0.000302273	1.27882	SCI up vs CTRL
CAPN5	0.000302849	-1.24391	SCI down vs CTRL
LOC440487	0.000303157	-1.18728	SCI down vs CTRL
PI4KB	0.000305458	-1.16886	SCI down vs CTRL
MTDH	0.000307568	1.23223	SCI up vs CTRL
FAM96A	0.000312372	1.45477	SCI up vs CTRL
HDAC1	0.000317336	-1.17222	SCI down vs CTRL
DPAGT1	0.000319602	-1.17574	SCI down vs CTRL
E4F1	0.000320455	-1.2531	SCI down vs CTRL
C16ORF63	0.00032053	1.29956	SCI up vs CTRL
SETDB1	0.000323497	-1.16928	SCI down vs CTRL
CREB5	0.00032438	1.42386	SCI up vs CTRL
EXT2	0.000329271	-1.1196	SCI down vs CTRL
MC1R	0.000329527	-1.23369	SCI down vs CTRL
TRIM66	0.000330934	-1.26692	SCI down vs CTRL
SLC40A1	0.000331742	1.31563	SCI up vs CTRL
FAM116B	0.000332904	-1.474	SCI down vs CTRL
RNMT	0.000338846	-1.18875	SCI down vs CTRL
FAM39DP	0.00033949	-1.17617	SCI down vs CTRL
ATP6V0E2	0.000339936	-1.3417	SCI down vs CTRL
IMPDH2	0.000343186	-1.22893	SCI down vs CTRL
ST6GALNAC6	0.000343346	-1.27801	SCI down vs CTRL
SPAST	0.000344335	1.23021	SCI up vs CTRL
STRN3	0.000344706	1.26562	SCI up vs CTRL
PTPN11	0.000346054	1.23612	SCI up vs CTRL
AGTPBP1	0.000346283	1.27643	SCI up vs CTRL
CDH9	0.000346866	-1.29109	SCI down vs CTRL
SKAP2	0.000347076	1.35722	SCI up vs CTRL
MTM1	0.000348201	1.27234	SCI up vs CTRL
ZFAND5	0.000350278	1.33095	SCI up vs CTRL
ACOT9	0.000350856	1.15909	SCI up vs CTRL
WTAP	0.000354083	1.14335	SCI up vs CTRL
TP53I3	0.000356226	1.22507	SCI up vs CTRL
ACSL4	0.000357344	1.29026	SCI up vs CTRL
TMC6	0.000359437	-1.21228	SCI down vs CTRL
IFNGR1	0.000359475	1.38824	SCI up vs CTRL
LOC728743	0.000359499	-1.24674	SCI down vs CTRL
HIGD1A	0.000361693	1.35135	SCI up vs CTRL
SARM1	0.000363761	-1.19879	SCI down vs CTRL
LOC100134407	0.000367694	1.26283	SCI up vs CTRL
CLK3	0.000368576	-1.17278	SCI down vs CTRL
SNAPC4	0.000369172	-1.16197	SCI down vs CTRL
REPIN1	0.000374227	-1.18452	SCI down vs CTRL
SRP19	0.000377407	1.27183	SCI up vs CTRL
BRD9	0.000377559	-1.16299	SCI down vs CTRL
CD6	0.000379458	-1.30553	SCI down vs CTRL
RPUSD2	0.000381302	-1.20243	SCI down vs CTRL
NRIP1	0.000382404	1.2572	SCI up vs CTRL
CD36	0.000385061	1.3857	SCI up vs CTRL
KIAA0194	0.000387404	-1.22685	SCI down vs CTRL
ACSS2	0.000390491	-1.15792	SCI down vs CTRL
PHF15	0.000391468	-1.25746	SCI down vs CTRL
TMX3	0.000394597	1.42598	SCI up vs CTRL
PHB	0.000399408	-1.16956	SCI down vs CTRL
LOC642644	0.000399608	-1.26938	SCI down vs CTRL
RASA1	0.000401265	1.24201	SCI up vs CTRL
ELOVL5	0.00040424	1.3216	SCI up vs CTRL
HEXIM2	0.000406076	-1.19686	SCI down vs CTRL
HEXB	0.000411241	1.18144	SCI up vs CTRL
RPS6KB2	0.000411259	-1.15037	SCI down vs CTRL
MMS19L	0.000413583	-1.14893	SCI down vs CTRL
SLC2A11	0.000417745	1.25751	SCI up vs CTRL
IKBKB	0.0004197	-1.10325	SCI down vs CTRL
VARS2	0.000423375	-1.26148	SCI down vs CTRL
ACTR10	0.000424829	1.17121	SCI up vs CTRL
CHIC2	0.000425451	1.21474	SCI up vs CTRL
C16ORF70	0.0004283	1.19449	SCI up vs CTRL
C4ORF33	0.000431458	1.34142	SCI up vs CTRL
PDPK1	0.00043177	1.17114	SCI up vs CTRL
TSPAN17	0.000432163	-1.20471	SCI down vs CTRL
SLC7A5	0.000433607	-1.55794	SCI down vs CTRL
VCPIP1	0.000436399	1.39123	SCI up vs CTRL
SESN1	0.000439052	1.3455	SCI up vs CTRL
TLK1	0.000441729	1.30906	SCI up vs CTRL
FAM65A	0.00044218	-1.23269	SCI down vs CTRL
NDUFS7	0.000444111	-1.19929	SCI down vs CTRL
LYSMD2	0.00044719	1.25097	SCI up vs CTRL
AVPI1	0.000447878	-1.25872	SCI down vs CTRL
LRRC41	0.000449666	-1.26108	SCI down vs CTRL
FFAR2	0.000452415	1.47403	SCI up vs CTRL
TRK1	0.000453633	-1.37051	SCI down vs CTRL
TXNRD2	0.00045451	-1.13667	SCI down vs CTRL
PNPLA6	0.000455423	-1.20574	SCI down vs CTRL
ITGA5	0.000458629	-1.26493	SCI down vs CTRL
TMEM71	0.000461316	1.28763	SCI up vs CTRL
CTGLF7	0.000467987	-1.19797	SCI down vs CTRL
BRI3	0.000468112	1.28271	SCI up vs CTRL
CALM3	0.000469401	-1.23557	SCI down vs CTRL
ANAPC5	0.0004711	-1.09947	SCI down vs CTRL
PGAM4	0.00047164	1.14348	SCI up vs CTRL
SMC4	0.000471731	1.19345	SCI up vs CTRL
SLC16A13	0.000472736	-1.33808	SCI down vs CTRL
RNF113A	0.00047363	-1.24581	SCI down vs CTRL
LRRC28	0.000476987	-1.17084	SCI down vs CTRL
USP11	0.000480604	-1.19849	SCI down vs CTRL
LOC649181	0.000480898	-1.36894	SCI down vs CTRL
LOC653226	0.000480994	1.44713	SCI up vs CTRL
GZMB	0.00048489	-1.50467	SCI down vs CTRL
FAM49B	0.000487633	1.35033	SCI up vs CTRL
NDUFAB1	0.000488461	1.25295	SCI up vs CTRL
SLAMF6	0.000488986	-1.23713	SCI down vs CTRL
ASCC2	0.000489433	-1.53226	SCI down vs CTRL
ACTR3	0.000493639	1.32157	SCI up vs CTRL
RNF34	0.000494302	1.10975	SCI up vs CTRL
WDR74	0.000494646	-1.19223	SCI down vs CTRL
LOC643933	0.000496932	-1.39711	SCI down vs CTRL
SGK	0.000498154	1.31255	SCI up vs CTRL
KRT3	0.000498397	-1.44744	SCI down vs CTRL
SIDT1	0.000498737	-1.21535	SCI down vs CTRL
ALG3	0.000499136	-1.13335	SCI down vs CTRL
UBQLN4	0.000499774	-1.22921	SCI down vs CTRL
C14ORF129	0.000499814	1.33226	SCI up vs CTRL
EML2	0.000508306	-1.14972	SCI down vs CTRL
SLFN11	0.000509254	1.22691	SCI up vs CTRL
DCI	0.00051033	-1.27585	SCI down vs CTRL
SBF1	0.000511793	-1.19907	SCI down vs CTRL
TCEB3	0.000513742	-1.20424	SCI down vs CTRL
LOC151579	0.000514632	1.27925	SCI up vs CTRL
C16ORF58	0.000515018	-1.17825	SCI down vs CTRL
PPOX	0.00051529	-1.15732	SCI down vs CTRL
SELENOF	0.000515372	1.29425	SCI up vs CTRL
LOC730202	0.000520107	-1.34305	SCI down vs CTRL
KIF5B	0.000520487	1.23325	SCI up vs CTRL
CHMP2B	0.000522815	1.31516	SCI up vs CTRL
EZH1	0.000523499	-1.19216	SCI down vs CTRL
EFHA1	0.000524562	1.34562	SCI up vs CTRL
DDX59	0.000532765	1.21186	SCI up vs CTRL
GPI	0.000533559	-1.23001	SCI down vs CTRL
SNX6	0.000536686	-1.13313	SCI down vs CTRL
CD5	0.000538427	-1.32409	SCI down vs CTRL
PIAS4	0.000540989	-1.18971	SCI down vs CTRL
CD81	0.000546945	-1.22703	SCI down vs CTRL
ACTR1A	0.000547	-1.20606	SCI down vs CTRL
AP4B1	0.000547585	-1.14231	SCI down vs CTRL
PTEN	0.000549036	1.25843	SCI up vs CTRL
PIGM	0.000556575	-1.20758	SCI down vs CTRL
VAMP4	0.000557998	1.20205	SCI up vs CTRL
NOP14	0.000558813	-1.18023	SCI down vs CTRL
CLK1	0.000559843	1.45189	SCI up vs CTRL
TXNDC17	0.000561677	1.39191	SCI up vs CTRL
CRLF3	0.000565765	1.23346	SCI up vs CTRL
CXORF38	0.000566677	1.23577	SCI up vs CTRL
SLCO4C1	0.000573967	1.2427	SCI up vs CTRL
C12ORF35	0.000575631	1.31968	SCI up vs CTRL
CTSB	0.000576216	-1.31992	SCI down vs CTRL
CCDC76	0.000576248	1.44616	SCI up vs CTRL
PTPN12	0.000576903	1.28298	SCI up vs CTRL
EIF6	0.000581425	-1.16602	SCI down vs CTRL
FAM76B	0.000581588	1.35642	SCI up vs CTRL
EYS	0.000587402	-1.21553	SCI down vs CTRL
TPK1	0.000587778	1.20245	SCI up vs CTRL
PIK3AP1	0.000587961	1.35481	SCI up vs CTRL
LOC645038	0.000590169	-1.31124	SCI down vs CTRL
ZNF317	0.000590822	-1.15555	SCI down vs CTRL
HPGD	0.000590956	1.25537	SCI up vs CTRL
XYLT2	0.000591162	-1.1616	SCI down vs CTRL
FLJ21986	0.000591609	1.26501	SCI up vs CTRL
SPOPL	0.000592761	1.24069	SCI up vs CTRL
ENO3	0.000594978	-1.16227	SCI down vs CTRL
KIAA1600	0.000598817	1.36905	SCI up vs CTRL
HERC4	0.000599107	1.21359	SCI up vs CTRL
HECW2	0.000599161	1.32432	SCI up vs CTRL
ARFIP1	0.000599628	1.23425	SCI up vs CTRL
SNORD89	0.000600204	1.34571	SCI up vs CTRL
PTAR1	0.000602105	1.42803	SCI up vs CTRL
LMBRD1	0.000604457	1.25755	SCI up vs CTRL
VPS16	0.000608549	-1.2004	SCI down vs CTRL
DPP7	0.000612147	-1.19406	SCI down vs CTRL
TGOLN2	0.000613345	-1.17358	SCI down vs CTRL
FBXL5	0.000614816	1.26449	SCI up vs CTRL
G6PC	0.000619442	-1.39692	SCI down vs CTRL
GNG10	0.000619766	1.69441	SCI up vs CTRL
SPATA20	0.000620341	-1.3867	SCI down vs CTRL
L2HGDH	0.000621569	-1.22804	SCI down vs CTRL
ZFAND2B	0.000621696	-1.12999	SCI down vs CTRL
TAF1B	0.000624726	1.18348	SCI up vs CTRL
RFWD2	0.000628101	1.20984	SCI up vs CTRL
WDR27	0.000634811	-1.24578	SCI down vs CTRL
SQSTM1	0.00064581	-1.22014	SCI down vs CTRL
ZNF296	0.000649442	-1.22476	SCI down vs CTRL
CAMK2A	0.000656621	-1.76416	SCI down vs CTRL
RAB27A	0.000663405	1.18366	SCI up vs CTRL
HMG20B	0.000667013	-1.15301	SCI down vs CTRL
LOC643665	0.000668631	-1.58128	SCI down vs CTRL
DCAF4L1	0.000669182	-1.19316	SCI down vs CTRL
PDDC1	0.000669783	-1.12946	SCI down vs CTRL
REXO4	0.000669815	-1.24015	SCI down vs CTRL
TOPORS	0.000669906	1.19241	SCI up vs CTRL
RHBDD1	0.000671169	-1.14306	SCI down vs CTRL
DCAKD	0.000679055	-1.18359	SCI down vs CTRL
RNF121	0.000679552	-1.10479	SCI down vs CTRL
DDHD2	0.000681925	-1.15461	SCI down vs CTRL
BCKDHA	0.000688535	-1.21328	SCI down vs CTRL
PAF1	0.000691656	-1.18419	SCI down vs CTRL
RPAP1	0.000692304	-1.18507	SCI down vs CTRL
IRS2	0.000692335	1.38005	SCI up vs CTRL
C20ORF177	0.000692844	1.25301	SCI up vs CTRL
MED28	0.000693486	1.26603	SCI up vs CTRL
AHCTF1	0.000693855	1.23087	SCI up vs CTRL
S100A9	0.000695335	1.18454	SCI up vs CTRL
PPP1CB	0.000695519	1.35274	SCI up vs CTRL
MIR1282	0.0006985	-1.32908	SCI down vs CTRL
RRM2B	0.000699496	1.27812	SCI up vs CTRL
WSB1	0.000700765	1.20184	SCI up vs CTRL
LOC440313	0.000703262	-1.72631	SCI down vs CTRL
FLJ34047	0.000709981	-1.32392	SCI down vs CTRL
CAPS	0.000710417	-1.23684	SCI down vs CTRL
NCALD	0.000713288	-1.25809	SCI down vs CTRL
UBE2E1	0.000716051	1.23697	SCI up vs CTRL
C1ORF123	0.000719951	-1.16549	SCI down vs CTRL
OTUD6B	0.00071999	1.20425	SCI up vs CTRL
C6ORF62	0.000721992	1.2208	SCI up vs CTRL
GCC1	0.000724666	-1.17273	SCI down vs CTRL
FIZ1	0.000726746	-1.15292	SCI down vs CTRL
C15ORF52	0.000728695	-1.2568	SCI down vs CTRL
TMCO3	0.000730762	1.27092	SCI up vs CTRL
TNFRSF14	0.000734158	-1.13252	SCI down vs CTRL
DOPEY2	0.000735199	-1.25263	SCI down vs CTRL
TACO1	0.000744027	-1.11504	SCI down vs CTRL
DENND2D	0.000747581	-1.18958	SCI down vs CTRL
ZBTB48	0.00074809	-1.15246	SCI down vs CTRL
CBWD5	0.000749344	1.33361	SCI up vs CTRL
KHSRP	0.000752337	-1.32976	SCI down vs CTRL
C16ORF30	0.000753928	-1.32732	SCI down vs CTRL
GPR160	0.000758613	1.44911	SCI up vs CTRL
MNDA	0.000760422	1.40053	SCI up vs CTRL
STX5	0.000761455	-1.1314	SCI down vs CTRL
KRAS	0.000761546	1.15788	SCI up vs CTRL
CISH	0.000763362	-1.25138	SCI down vs CTRL
DTX2	0.000768126	-1.20136	SCI down vs CTRL
PTBP2	0.000772703	1.30936	SCI up vs CTRL
NDST2	0.000777447	-1.16781	SCI down vs CTRL
LOC644363	0.000780951	1.27691	SCI up vs CTRL
LCK	0.000781003	-1.17645	SCI down vs CTRL
SFRS11	0.000785001	1.2977	SCI up vs CTRL
DYNLT3	0.000785046	1.26647	SCI up vs CTRL
CACNA1I	0.00079324	-1.24267	SCI down vs CTRL
CCBP2	0.000793845	-1.26006	SCI down vs CTRL
LOC100131164	0.00079387	-1.80006	SCI down vs CTRL
STXBP5	0.000797409	1.30764	SCI up vs CTRL
FBXL20	0.000797821	-1.16471	SCI down vs CTRL
HIF1AN	0.000798304	-1.16228	SCI down vs CTRL
GTF2B	0.000798973	1.25687	SCI up vs CTRL
VBP1	0.000801112	1.42712	SCI up vs CTRL
FLJ38717	0.000801887	-1.26129	SCI down vs CTRL
URM1	0.000804869	-1.15125	SCI down vs CTRL
DPYD	0.00080804	1.2924	SCI up vs CTRL
NHP2L1	0.000808522	-1.13056	SCI down vs CTRL
C7ORF27	0.00080869	-1.44014	SCI down vs CTRL
CCR2	0.000812691	1.21604	SCI up vs CTRL
GLRX	0.000812926	1.44615	SCI up vs CTRL
SPPL2A	0.00081417	1.22032	SCI up vs CTRL
GIT2	0.000817423	1.22814	SCI up vs CTRL
RNF170	0.000822595	1.23671	SCI up vs CTRL
C17ORF69	0.000822634	1.39979	SCI up vs CTRL
TLR6	0.000835102	1.26137	SCI up vs CTRL
DOCK11	0.000835643	1.28524	SCI up vs CTRL
LOC100132829	0.000837817	-1.26145	SCI down vs CTRL
LIG1	0.000844132	-1.20422	SCI down vs CTRL
SPNS1	0.000845078	-1.24106	SCI down vs CTRL
BBS10	0.000845599	1.25459	SCI up vs CTRL
AK2P2	0.0008518	-1.2553	SCI down vs CTRL
WDR45L	0.000851856	1.22925	SCI up vs CTRL
DBR1	0.000853377	1.13563	SCI up vs CTRL
COPS7B	0.000858362	-1.12572	SCI down vs CTRL
MAEA	0.000859717	1.29237	SCI up vs CTRL
PLCG1	0.000868514	-1.2303	SCI down vs CTRL
DOHH	0.000876503	-1.22658	SCI down vs CTRL
LOC100134584	0.000879963	-1.16263	SCI down vs CTRL
UVRAG	0.000880596	1.14623	SCI up vs CTRL
ATP6AP1	0.000882792	-1.19678	SCI down vs CTRL
ABHD14A	0.000884702	-1.19723	SCI down vs CTRL
CALM2	0.00089111	1.19682	SCI up vs CTRL
VIPR1	0.000893272	-1.24778	SCI down vs CTRL
ATP11B	0.000906318	1.194	SCI up vs CTRL
CS	0.000911602	-1.14135	SCI down vs CTRL
LOC647488	0.000912731	-1.32758	SCI down vs CTRL
FAR1	0.000917228	1.30891	SCI up vs CTRL
ARHGAP4	0.000929323	-1.16528	SCI down vs CTRL
CRLS1	0.000931915	1.32776	SCI up vs CTRL
TRMT61A	0.000933392	-1.21165	SCI down vs CTRL
RBM10	0.000938176	-1.14857	SCI down vs CTRL
ZNF45	0.000938396	1.21162	SCI up vs CTRL
GLS	0.000938872	-1.19055	SCI down vs CTRL
RUNX1	0.000939561	-1.11825	SCI down vs CTRL
CDKN1B	0.000940914	1.19786	SCI up vs CTRL
KIR3DL2	0.000942025	-1.63009	SCI down vs CTRL
PHF19	0.000942026	-1.11304	SCI down vs CTRL
IDH3A	0.000945438	-1.18603	SCI down vs CTRL
SMG5	0.000946725	-1.23666	SCI down vs CTRL
SNX13	0.000948806	1.32306	SCI up vs CTRL
S100A8	0.000950277	1.66353	SCI up vs CTRL
RNF160	0.000955231	1.25204	SCI up vs CTRL
RNFT1	0.000956306	1.2125	SCI up vs CTRL
ADD3	0.00095966	1.27611	SCI up vs CTRL
DHRS1	0.00096528	-1.19973	SCI down vs CTRL
NUDT22	0.000967977	-1.13027	SCI down vs CTRL
YARS	0.000968844	-1.14211	SCI down vs CTRL
GGPS1	0.000972938	1.16062	SCI up vs CTRL
ATG4D	0.000973716	-1.16003	SCI down vs CTRL
C8ORF16	0.000979043	-1.3055	SCI down vs CTRL
CHD3	0.00098501	-1.18388	SCI down vs CTRL
ACACB	0.0010034	-1.27837	SCI down vs CTRL
DGCR6L	0.00100404	-1.17108	SCI down vs CTRL
UROS	0.00100414	-1.21451	SCI down vs CTRL
STK19	0.00100542	-1.12047	SCI down vs CTRL
C2ORF25	0.00100789	1.17482	SCI up vs CTRL
DYM	0.0010125	1.10798	SCI up vs CTRL
TMEM229B	0.0010129	-1.1796	SCI down vs CTRL
OCEL1	0.00101537	-1.18014	SCI down vs CTRL
CLOCK	0.00101567	-1.20068	SCI down vs CTRL
LOC647081	0.00102382	1.21259	SCI up vs CTRL
AGGF1	0.00102394	1.20585	SCI up vs CTRL
XRCC6BP1	0.00102795	1.20899	SCI up vs CTRL
CASP3	0.00102867	1.35497	SCI up vs CTRL
FBXO11	0.00103299	1.23749	SCI up vs CTRL
LOC730281	0.00103324	1.30658	SCI up vs CTRL
XAB2	0.00103599	-1.23344	SCI down vs CTRL
LOC728216	0.00103801	-1.37894	SCI down vs CTRL
ACCS	0.00104703	-1.50612	SCI down vs CTRL
PTGS2	0.0010513	1.5588	SCI up vs CTRL
MED30	0.00105223	1.23986	SCI up vs CTRL
CCL2	0.00105434	1.23748	SCI up vs CTRL
AP3S1	0.00106451	1.22806	SCI up vs CTRL
TAF7	0.00106692	1.34823	SCI up vs CTRL
SENP6	0.00107138	1.25636	SCI up vs CTRL
TMEM156	0.00107157	-1.20284	SCI down vs CTRL
H3F3B	0.00107303	1.16425	SCI up vs CTRL
PSMD8	0.00107436	-1.15266	SCI down vs CTRL
HERC3	0.00107851	1.24663	SCI up vs CTRL
TAF1C	0.00108499	-1.13027	SCI down vs CTRL
UFM1	0.00109011	1.28814	SCI up vs CTRL
DCXR	0.00109663	-1.21189	SCI down vs CTRL
ACAP2	0.00109936	1.34089	SCI up vs CTRL
C9ORF6	0.00109967	1.17068	SCI up vs CTRL
LOC728698	0.00110417	1.15494	SCI up vs CTRL
ZNF76	0.00110428	-1.16444	SCI down vs CTRL
SHPK	0.00110462	-1.18062	SCI down vs CTRL
ACN9	0.00110869	1.2196	SCI up vs CTRL
CDC42EP3	0.00110955	1.23816	SCI up vs CTRL
C8ORF83	0.00111297	1.17805	SCI up vs CTRL
C10ORF32	0.00112095	1.28136	SCI up vs CTRL
MIR1976	0.00112216	-1.6989	SCI down vs CTRL
C20ORF4	0.00112518	-1.15138	SCI down vs CTRL
UCHL5IP	0.00112555	-1.15928	SCI down vs CTRL
TM6SF1	0.00112682	1.35072	SCI up vs CTRL
TLR7	0.00113678	1.27451	SCI up vs CTRL
KIAA0652	0.00113726	-1.19347	SCI down vs CTRL
ABHD8	0.0011377	-1.18929	SCI down vs CTRL
DHCR7	0.00114819	-1.16398	SCI down vs CTRL
NUP93	0.00115514	-1.20118	SCI down vs CTRL
HSDL2	0.00115681	1.25696	SCI up vs CTRL
BCLAF1	0.00115756	1.22646	SCI up vs CTRL
TMEM77	0.00115817	1.26489	SCI up vs CTRL
LOC100134348	0.00115845	-1.20841	SCI down vs CTRL
SNRK	0.00116546	1.28259	SCI up vs CTRL
LHPP	0.0011657	-1.30172	SCI down vs CTRL
WDR57	0.00116863	-1.11652	SCI down vs CTRL
RAPGEF2	0.00117107	1.27245	SCI up vs CTRL
CHMP5	0.00117682	1.52989	SCI up vs CTRL
RMI1	0.00118316	1.16835	SCI up vs CTRL
TNFSF10	0.00118323	1.31951	SCI up vs CTRL
TICAM2	0.00118543	1.17889	SCI up vs CTRL
PCMTD2	0.00119697	1.35622	SCI up vs CTRL
SPOCK2	0.00120071	-1.28627	SCI down vs CTRL
TUBA1B	0.00120219	-1.14307	SCI down vs CTRL
ZC3H18	0.00120398	-1.2483	SCI down vs CTRL
FBXO30	0.00121165	1.18922	SCI up vs CTRL
MZF1	0.00121379	-1.15827	SCI down vs CTRL
ANKIB1	0.00121523	1.27417	SCI up vs CTRL
RNF146	0.00121658	1.16905	SCI up vs CTRL
SEMA4C	0.00121697	-1.14389	SCI down vs CTRL
PSMD10	0.00121814	1.23562	SCI up vs CTRL
MYOM1	0.00121903	-1.2282	SCI down vs CTRL
RUSC1	0.00122207	-1.16641	SCI down vs CTRL
NOL10	0.00122496	-1.4511	SCI down vs CTRL
ACADM	0.00122722	1.2836	SCI up vs CTRL
MPI	0.00123165	-1.21438	SCI down vs CTRL
CUTA	0.00123247	-1.1564	SCI down vs CTRL
STRADA	0.00123334	-1.11959	SCI down vs CTRL
NSUN7	0.00123342	1.27929	SCI up vs CTRL
EXOSC10	0.00123748	-1.15739	SCI down vs CTRL
PGM2	0.00124163	1.34496	SCI up vs CTRL
KRIT1	0.00124377	1.12224	SCI up vs CTRL
SLC35C1	0.00125046	-1.17089	SCI down vs CTRL
TNK2	0.00125173	-1.13544	SCI down vs CTRL
GPBP1	0.00125209	1.25278	SCI up vs CTRL
PLEKHA9	0.00125601	-1.1367	SCI down vs CTRL
ADA	0.00125975	-1.21339	SCI down vs CTRL
SF3A3	0.00126546	-1.21658	SCI down vs CTRL
SLC35A1	0.00127403	1.36603	SCI up vs CTRL
SGK1	0.00127577	1.27958	SCI up vs CTRL
SHOC2	0.00127636	1.28999	SCI up vs CTRL
RABL2B	0.00127804	-1.11514	SCI down vs CTRL
C18ORF32	0.00128104	1.24426	SCI up vs CTRL
LOC641844	0.00128127	1.24822	SCI up vs CTRL
ASNSD1	0.00128383	1.35494	SCI up vs CTRL
MED16	0.00128468	-1.27006	SCI down vs CTRL
COPB1	0.00129006	1.17068	SCI up vs CTRL
MUM1	0.00130442	-1.21971	SCI down vs CTRL
NPHP3	0.00130656	1.26282	SCI up vs CTRL
FYB	0.00131178	1.21005	SCI up vs CTRL
MGC16384	0.00131412	1.45449	SCI up vs CTRL
TNFAIP6	0.00131549	1.48554	SCI up vs CTRL
TP53INP1	0.00132456	1.27664	SCI up vs CTRL
KIAA0586	0.00132669	-1.18873	SCI down vs CTRL
CCDC52	0.00132785	-1.41023	SCI down vs CTRL
FAM110A	0.00132943	-1.23307	SCI down vs CTRL
GPC2	0.00133113	-1.22223	SCI down vs CTRL
EIF3B	0.0013355	-1.23634	SCI down vs CTRL
ZNF791	0.0013406	1.18865	SCI up vs CTRL
FAHD2B	0.00134322	-1.17839	SCI down vs CTRL
FAM159A	0.00134459	-1.22714	SCI down vs CTRL
HBP1	0.00134682	1.16157	SCI up vs CTRL
BTBD12	0.0013496	-1.17984	SCI down vs CTRL
GUSB	0.00135077	-1.16106	SCI down vs CTRL
XPA	0.00135803	-1.18907	SCI down vs CTRL
LOC728877	0.00136073	1.2964	SCI up vs CTRL
GPR114	0.00136966	-1.24529	SCI down vs CTRL
DTX1	0.00136975	-1.21102	SCI down vs CTRL
ECE1	0.00137052	1.31761	SCI up vs CTRL
TRPT1	0.00137391	-1.20719	SCI down vs CTRL
FLNB	0.00138238	-1.27042	SCI down vs CTRL
AZI2	0.00138684	1.31472	SCI up vs CTRL
PIGA	0.00138869	1.22091	SCI up vs CTRL
SP3	0.00139574	1.27241	SCI up vs CTRL
SMCR7L	0.00139667	-1.12802	SCI down vs CTRL
LIN7A	0.0013974	1.27183	SCI up vs CTRL
ROD1	0.00139813	1.20707	SCI up vs CTRL
CP110	0.00140107	1.26559	SCI up vs CTRL
GDF1	0.00142352	-1.3826	SCI down vs CTRL
RAB8B	0.00143147	1.35682	SCI up vs CTRL
LYST	0.00143679	1.22184	SCI up vs CTRL
CCNF	0.00143747	-1.19819	SCI down vs CTRL
FOXN2	0.00144205	1.38845	SCI up vs CTRL
DSC2	0.00144638	1.38661	SCI up vs CTRL
RANBP6	0.00145366	1.15592	SCI up vs CTRL
CBFB	0.00145681	1.19638	SCI up vs CTRL
NFE2L2	0.00145806	1.21062	SCI up vs CTRL
RIN2	0.00146224	1.32705	SCI up vs CTRL
TMEM208	0.00146305	1.14728	SCI up vs CTRL
REEP5	0.00146739	1.35977	SCI up vs CTRL
MUS81	0.00146974	-1.13363	SCI down vs CTRL
XPO7	0.00147908	-1.43457	SCI down vs CTRL
SAMD9	0.00148304	1.38476	SCI up vs CTRL
SNX33	0.00148455	1.19057	SCI up vs CTRL
ITGB3BP	0.00148597	1.29036	SCI up vs CTRL
EFR3A	0.0014918	1.25836	SCI up vs CTRL
TPRG1L	0.00149546	-1.15577	SCI down vs CTRL
NOD2	0.0014977	1.31192	SCI up vs CTRL
C3ORF58	0.00149886	1.26081	SCI up vs CTRL
NPAL3	0.00151661	-1.19967	SCI down vs CTRL
PAN3	0.00151863	1.20138	SCI up vs CTRL
PSME3	0.00152169	-1.16809	SCI down vs CTRL
FAM105A	0.00152223	1.23001	SCI up vs CTRL
CCDC28B	0.0015256	-1.13729	SCI down vs CTRL
LOC100129960	0.00152618	1.27199	SCI up vs CTRL
HNRPH3	0.00152765	1.26314	SCI up vs CTRL
ZDHHC17	0.00152835	1.33399	SCI up vs CTRL
GFOD2	0.00153565	-1.41337	SCI down vs CTRL
FOS	0.00154069	1.38491	SCI up vs CTRL
NIN	0.00155095	1.19688	SCI up vs CTRL
SERPINA13	0.00155783	-1.76802	SCI down vs CTRL
PCNP	0.00155839	1.36146	SCI up vs CTRL
KEL	0.00155854	-1.40143	SCI down vs CTRL
APOO	0.00156971	-1.14771	SCI down vs CTRL
ZNF787	0.00156996	-1.19904	SCI down vs CTRL
IDH3B	0.00157982	-1.10715	SCI down vs CTRL
FCGR1B	0.00158164	1.35247	SCI up vs CTRL
ESRRA	0.00158419	1.16321	SCI up vs CTRL
SLC22A15	0.00158569	1.28166	SCI up vs CTRL
LOC729798	0.00159767	-1.19367	SCI down vs CTRL
C2ORF44	0.00160246	-1.16764	SCI down vs CTRL
BCL2	0.00160405	-1.20802	SCI down vs CTRL
USP39	0.00161596	-1.13754	SCI down vs CTRL
PSMA2	0.00162259	1.36011	SCI up vs CTRL
TAGAP	0.00162276	1.21453	SCI up vs CTRL
MGC24103	0.00162792	-1.28749	SCI down vs CTRL
MOBKL3	0.00162887	1.24105	SCI up vs CTRL
MCM6	0.00163213	-1.14299	SCI down vs CTRL
CCR7	0.0016324	-1.39624	SCI down vs CTRL
C2ORF42	0.00163479	-1.14868	SCI down vs CTRL
STX4	0.00163909	-1.16251	SCI down vs CTRL
P2RY5	0.00164043	1.53747	SCI up vs CTRL
KIAA0261	0.00164679	1.28313	SCI up vs CTRL
UBA52	0.00164785	-1.14533	SCI down vs CTRL
DNAH1	0.00164873	-1.18567	SCI down vs CTRL
MIR125B2	0.00164987	-1.16901	SCI down vs CTRL
CYP1B1	0.00165432	1.47463	SCI up vs CTRL
SDCBP	0.00165674	1.35952	SCI up vs CTRL
PITRM1	0.00165704	-1.18309	SCI down vs CTRL
LOC643357	0.00166546	1.20623	SCI up vs CTRL
SFRS2IP	0.00167552	1.19281	SCI up vs CTRL
PRKRIP1	0.00168821	-1.17367	SCI down vs CTRL
ATRIP	0.00169435	-1.15807	SCI down vs CTRL
LOC648003	0.00169996	-1.40087	SCI down vs CTRL
ZNF83	0.00170032	1.43017	SCI up vs CTRL
VKORC1L1	0.00170687	1.18912	SCI up vs CTRL
FGL2	0.00171756	1.22842	SCI up vs CTRL
SPCS3	0.00171856	1.24325	SCI up vs CTRL
ATP5C1	0.00172135	1.44392	SCI up vs CTRL
SPATA2L	0.00172169	-1.23443	SCI down vs CTRL
VNN1	0.00172267	1.30957	SCI up vs CTRL
SAMM50	0.00172809	-1.14257	SCI down vs CTRL
MTMR6	0.00173356	1.35427	SCI up vs CTRL
HIRIP3	0.00173623	-1.24332	SCI down vs CTRL
DDX19B	0.00174407	-1.11022	SCI down vs CTRL
PTCD1	0.0017441	-1.17181	SCI down vs CTRL
VAV3	0.00174791	1.40473	SCI up vs CTRL
ZBTB20	0.0017504	-1.18893	SCI down vs CTRL
KPNA3	0.0017547	1.24943	SCI up vs CTRL
ASNS	0.00175491	-1.17304	SCI down vs CTRL
C12ORF44	0.00176803	-1.13309	SCI down vs CTRL
ELP3	0.00177516	-1.15216	SCI down vs CTRL
C20ORF52	0.00177729	1.19122	SCI up vs CTRL
RHOT1	0.00178217	1.25084	SCI up vs CTRL
TXNL4B	0.0017842	-1.1703	SCI down vs CTRL
EIF2B4	0.0017934	-1.12924	SCI down vs CTRL
TMEM59	0.00180062	1.21952	SCI up vs CTRL
KIAA0664	0.0018085	-1.35767	SCI down vs CTRL
PSMG4	0.00181514	1.2061	SCI up vs CTRL
SAR1B	0.00181668	1.24532	SCI up vs CTRL
LOC730324	0.00182089	-1.14907	SCI down vs CTRL
LMO2	0.00183874	1.26415	SCI up vs CTRL
SNRNP200	0.00184118	-1.17021	SCI down vs CTRL
CPSF4	0.00184366	-1.09884	SCI down vs CTRL
CCND3	0.00184837	-1.16285	SCI down vs CTRL
SGSM3	0.00185173	-1.19995	SCI down vs CTRL
RNF144A	0.00185386	-1.2015	SCI down vs CTRL
C5ORF24	0.00185713	1.20175	SCI up vs CTRL
NCF1	0.00186384	1.5691	SCI up vs CTRL
MAT2B	0.00187019	1.20333	SCI up vs CTRL
ASB1	0.00187096	-1.19897	SCI down vs CTRL
DNAJC24	0.00187311	1.23255	SCI up vs CTRL
LOC730167	0.0018815	1.23224	SCI up vs CTRL
FLJ40473	0.00188287	-1.17599	SCI down vs CTRL
GPA33	0.00188521	-1.23524	SCI down vs CTRL
ERICH1	0.00188665	1.17274	SCI up vs CTRL
ARL5A	0.00188846	1.29694	SCI up vs CTRL
UBXN1	0.00189575	-1.13407	SCI down vs CTRL
BLCAP	0.00189624	-1.10705	SCI down vs CTRL
NR1D1	0.00189704	-1.37998	SCI down vs CTRL
ENSA	0.00190142	1.2034	SCI up vs CTRL
LOC390671	0.00190388	-1.27973	SCI down vs CTRL
FEZ2	0.0019247	1.17051	SCI up vs CTRL
OR2T11	0.00193032	1.24879	SCI up vs CTRL
LRMP	0.00193504	1.19736	SCI up vs CTRL
CBR4	0.00193565	1.25933	SCI up vs CTRL
PSMC5	0.00194515	-1.16335	SCI down vs CTRL
THAP1	0.00194794	1.172	SCI up vs CTRL
SELM	0.00195452	-1.20013	SCI down vs CTRL
TRIM41	0.00195644	-1.11815	SCI down vs CTRL
ARL4A	0.00195655	-1.16944	SCI down vs CTRL
MRPS18B	0.00196319	-1.12465	SCI down vs CTRL
TPM2	0.00196353	-1.25268	SCI down vs CTRL
FIG4	0.00197643	-1.16456	SCI down vs CTRL
C8ORF33	0.00197987	-1.13252	SCI down vs CTRL
NEURL1B	0.00198067	-1.17591	SCI down vs CTRL
SLC2A8	0.00198173	-1.20716	SCI down vs CTRL
RAE1	0.00198849	1.11149	SCI up vs CTRL
SERPINB1	0.00199505	1.19502	SCI up vs CTRL
GOLPH3	0.00199846	1.1863	SCI up vs CTRL
LOC652725	0.00200457	1.19238	SCI up vs CTRL
TIPRL	0.00200772	1.1295	SCI up vs CTRL
ERAL1	0.00201309	-1.21744	SCI down vs CTRL
SERPINA10	0.00201619	-1.21958	SCI down vs CTRL
FIBP	0.00201805	-1.16347	SCI down vs CTRL
SOX8	0.00201952	-1.25028	SCI down vs CTRL
ST8SIA4	0.00202021	1.24883	SCI up vs CTRL
PRAGMIN	0.00202091	-1.24222	SCI down vs CTRL
GGA2	0.00202204	-1.19033	SCI down vs CTRL
MITD1	0.00202869	1.21244	SCI up vs CTRL
AP1G2	0.00202958	-1.13412	SCI down vs CTRL
FAM50A	0.00203386	-1.13992	SCI down vs CTRL
TYK2	0.00204986	-1.15627	SCI down vs CTRL
SCRN1	0.00204991	-1.17531	SCI down vs CTRL
ST3GAL6	0.00205365	1.32917	SCI up vs CTRL
USP15	0.00205535	1.38354	SCI up vs CTRL
PRF1	0.00206188	-1.41486	SCI down vs CTRL
CYB561D1	0.00207853	-1.1144	SCI down vs CTRL
KLHL2	0.00208506	1.39869	SCI up vs CTRL
FEM1C	0.00208597	1.22181	SCI up vs CTRL
MBNL1	0.0020876	1.3146	SCI up vs CTRL
GPR146	0.0021051	-1.38163	SCI down vs CTRL
USP24	0.002108	-1.15495	SCI down vs CTRL
LOC100133923	0.00210991	1.37227	SCI up vs CTRL
SDHD	0.00211195	1.24689	SCI up vs CTRL
SNX10	0.00211348	1.38392	SCI up vs CTRL
FYN	0.00211824	-1.15681	SCI down vs CTRL
LOC400013	0.00212399	-1.08863	SCI down vs CTRL
PAPD4	0.00213004	1.23793	SCI up vs CTRL
MGMT	0.00213522	-1.22483	SCI down vs CTRL
PDXP	0.00215331	-1.20726	SCI down vs CTRL
FOXP1	0.00216266	-1.10658	SCI down vs CTRL
ATP6AP2	0.00216308	1.21237	SCI up vs CTRL
ABCA1	0.00217129	1.49436	SCI up vs CTRL
PABPC4	0.00217487	-1.16366	SCI down vs CTRL
FHIT	0.00217628	-1.25459	SCI down vs CTRL
TYW1	0.00217898	-1.28438	SCI down vs CTRL
C12ORF26	0.00219797	1.19778	SCI up vs CTRL
CXORF57	0.00220698	1.30917	SCI up vs CTRL
MAP4K1	0.00220885	-1.19467	SCI down vs CTRL
B2M	0.00221747	1.22475	SCI up vs CTRL
RQCD1	0.00221842	1.20902	SCI up vs CTRL
LOC642469	0.00222361	-1.61009	SCI down vs CTRL
GPX3	0.00222867	-1.21266	SCI down vs CTRL
IARS	0.00223075	-1.17487	SCI down vs CTRL
YY1AP1	0.00223996	-1.21606	SCI down vs CTRL
ZNF692	0.00224066	-1.15109	SCI down vs CTRL
BIRC2	0.00224427	1.2917	SCI up vs CTRL
LOC646808	0.00224622	-1.17929	SCI down vs CTRL
ZDHHC19	0.00224684	-1.23686	SCI down vs CTRL
CASC4	0.00224697	1.22978	SCI up vs CTRL
LMO4	0.00225701	1.14339	SCI up vs CTRL
LOC100132323	0.00226216	-1.22183	SCI down vs CTRL
QPCT	0.00226413	1.34718	SCI up vs CTRL
FLJ41941	0.0022862	-1.25586	SCI down vs CTRL
ITGB7	0.00230221	-1.26103	SCI down vs CTRL
SPG11	0.00230402	1.18247	SCI up vs CTRL
ZBTB9	0.00230963	-1.18627	SCI down vs CTRL
PPP2R5A	0.0023197	1.22113	SCI up vs CTRL
SNRNP27	0.00232165	1.15632	SCI up vs CTRL
ALCAM	0.00232222	1.24391	SCI up vs CTRL
LOC554208	0.00233133	-1.16365	SCI down vs CTRL
C1ORF63	0.00234875	1.24902	SCI up vs CTRL
LOC441131	0.00235184	1.16443	SCI up vs CTRL
LOC100127937	0.00235247	-1.1746	SCI down vs CTRL
METTL4	0.00236383	1.24412	SCI up vs CTRL
UROD	0.00236449	-1.15575	SCI down vs CTRL
C10ORF2	0.0023676	-1.20397	SCI down vs CTRL
SCYL1	0.00238138	-1.1588	SCI down vs CTRL
TNRC15	0.00238216	-1.13564	SCI down vs CTRL
MXD4	0.00238763	-1.15323	SCI down vs CTRL
KIAA0232	0.00239072	1.26401	SCI up vs CTRL
CHURC1	0.00239093	1.63563	SCI up vs CTRL
STMN3	0.00239234	-1.24941	SCI down vs CTRL
UBL3	0.00239612	1.30081	SCI up vs CTRL
AOF2	0.00239619	-1.17998	SCI down vs CTRL
CCDC128	0.00240568	1.17191	SCI up vs CTRL
C19ORF64	0.00240834	-1.18663	SCI down vs CTRL
UHRF1BP1L	0.00241401	1.12009	SCI up vs CTRL
LOC100132652	0.00241402	1.15233	SCI up vs CTRL
KIDINS220	0.00241452	1.24053	SCI up vs CTRL
PSME4	0.00241924	-1.18908	SCI down vs CTRL
STT3B	0.00242361	1.25419	SCI up vs CTRL
PPP2R4	0.00242618	-1.14216	SCI down vs CTRL
CAB39	0.00242657	1.24884	SCI up vs CTRL
LOC643310	0.00243143	-1.27153	SCI down vs CTRL
ELOF1	0.00244751	-1.38992	SCI down vs CTRL
C7ORF41	0.00244914	-1.24469	SCI down vs CTRL
UBLCP1	0.00245163	1.28031	SCI up vs CTRL
CTSW	0.00245563	-1.27919	SCI down vs CTRL
C20ORF55	0.00245688	-1.21735	SCI down vs CTRL
RPP21	0.00246248	-1.15529	SCI down vs CTRL
MIR1281	0.0024647	-1.25797	SCI down vs CTRL
AKR1B1	0.00246508	-1.14584	SCI down vs CTRL
DEFB123	0.00246752	1.21743	SCI up vs CTRL
C12ORF10	0.00246971	-1.22741	SCI down vs CTRL
SAP30	0.00247419	1.30922	SCI up vs CTRL
C1GALT1C1	0.00248585	1.20724	SCI up vs CTRL
C5ORF4	0.00249138	-1.56108	SCI down vs CTRL
LOC653498	0.00250734	-1.23024	SCI down vs CTRL
LYSMD4	0.00252269	-1.11906	SCI down vs CTRL
ALG8	0.00252597	-1.09398	SCI down vs CTRL
GABARAP	0.00254285	-1.28123	SCI down vs CTRL
ZSWIM6	0.00254334	1.19064	SCI up vs CTRL
SRA1	0.00254589	-1.12088	SCI down vs CTRL
PCMT1	0.00255564	1.2599	SCI up vs CTRL
C14ORF169	0.00255752	-1.1109	SCI down vs CTRL
ADCK1	0.00257654	-1.18827	SCI down vs CTRL
C11ORF9	0.00258028	-1.24949	SCI down vs CTRL
SLC38A2	0.00258088	1.42784	SCI up vs CTRL
LOC100131390	0.00258818	-1.25532	SCI down vs CTRL
FAM174A	0.00258867	1.23671	SCI up vs CTRL
LOC100131735	0.00259585	-1.12572	SCI down vs CTRL
ATP6V1G1	0.00260068	1.34412	SCI up vs CTRL
DCP2	0.00260604	1.36459	SCI up vs CTRL
UNC45A	0.00262283	-1.1362	SCI down vs CTRL
TP53I13	0.0026234	-1.19274	SCI down vs CTRL
BTBD2	0.00262737	-1.24686	SCI down vs CTRL
CIB2	0.00263116	-1.21715	SCI down vs CTRL
SIK3	0.0026442	-1.15504	SCI down vs CTRL
LOC284167	0.00265515	-1.1743	SCI down vs CTRL
LOC152195	0.00267082	1.25818	SCI up vs CTRL
RFPL4A	0.00267092	-1.26168	SCI down vs CTRL
IDS	0.00267579	1.17467	SCI up vs CTRL
ING3	0.00268365	1.12613	SCI up vs CTRL
NVL	0.00268685	-1.15062	SCI down vs CTRL
SERGEF	0.00269091	-1.12803	SCI down vs CTRL
SLITRK4	0.00269318	1.20786	SCI up vs CTRL
CIRH1A	0.00269441	-1.13761	SCI down vs CTRL
ATF6	0.00269974	1.16634	SCI up vs CTRL
IL11RA	0.00270923	-1.17815	SCI down vs CTRL
CTNNBL1	0.00271178	-1.1373	SCI down vs CTRL
ARPC2	0.00271646	1.11534	SCI up vs CTRL
MRPS26	0.00272051	-1.1559	SCI down vs CTRL
C20ORF20	0.00272268	1.17372	SCI up vs CTRL
PMVK	0.002723	-1.14034	SCI down vs CTRL
OR56A1	0.00272524	1.21811	SCI up vs CTRL
DUSP3	0.00273426	1.19009	SCI up vs CTRL
GPR175	0.0027468	-1.5987	SCI down vs CTRL
LOC728711	0.00275039	-1.32224	SCI down vs CTRL
SPAG9	0.00276215	1.16337	SCI up vs CTRL
CDC40	0.00276945	1.16531	SCI up vs CTRL
SYS1	0.00277556	-1.12686	SCI down vs CTRL
EEF2	0.00277885	-1.14849	SCI down vs CTRL
HEATR2	0.00278263	-1.11001	SCI down vs CTRL
WDR41	0.00278356	1.27709	SCI up vs CTRL
DDX56	0.00278937	-1.15895	SCI down vs CTRL
LOC645362	0.00279921	-1.1503	SCI down vs CTRL
LUZP1	0.00280407	-1.20933	SCI down vs CTRL
ZNF281	0.00280471	1.30786	SCI up vs CTRL
PXMP3	0.00281053	1.31042	SCI up vs CTRL
IGSF9B	0.00281144	-1.19937	SCI down vs CTRL
ZCWPW1	0.00281209	-1.17927	SCI down vs CTRL
GPN2	0.00283391	-1.12465	SCI down vs CTRL
DUSP6	0.00283429	1.22143	SCI up vs CTRL
FAM10A4	0.00283495	-1.23483	SCI down vs CTRL
POLE	0.00285873	-1.16749	SCI down vs CTRL
SPRED1	0.00286923	1.30982	SCI up vs CTRL
LPAR1	0.00286936	1.2031	SCI up vs CTRL
LRSAM1	0.00287704	-1.13122	SCI down vs CTRL
LOC650029	0.0028898	-1.09983	SCI down vs CTRL
LOC201229	0.00289954	1.18419	SCI up vs CTRL
ZNF358	0.00290761	-1.20787	SCI down vs CTRL
INPP5A	0.00291006	1.1744	SCI up vs CTRL
SF3B1	0.00291305	1.2362	SCI up vs CTRL
C10ORF26	0.00291407	1.16196	SCI up vs CTRL
GRAMD1A	0.00291426	-1.17393	SCI down vs CTRL
ATP5F1	0.00292497	1.1812	SCI up vs CTRL
SS18L1	0.00293539	1.13392	SCI up vs CTRL
CCDC101	0.00296814	-1.15413	SCI down vs CTRL
SLC25A42	0.00296911	-1.14728	SCI down vs CTRL
IL15	0.00297603	1.12715	SCI up vs CTRL
LOC646301	0.0029868	1.53054	SCI up vs CTRL
C14ORF147	0.0029926	1.26098	SCI up vs CTRL
DUSP2	0.00299379	-1.15868	SCI down vs CTRL
SLC44A2	0.00300325	-1.21084	SCI down vs CTRL
SCYL2	0.00300936	1.20394	SCI up vs CTRL
TLR2	0.00301457	1.27092	SCI up vs CTRL
LOC400446	0.00301755	-1.42552	SCI down vs CTRL
LOC645284	0.00301918	-1.60743	SCI down vs CTRL
PTPRS	0.0030326	-1.18721	SCI down vs CTRL
LOC652685	0.0030431	-1.18192	SCI down vs CTRL
RPS6KA5	0.00304441	1.22668	SCI up vs CTRL
PACS2	0.00307419	1.2198	SCI up vs CTRL
PPP3CA	0.00307559	1.14549	SCI up vs CTRL
C14ORF142	0.00307619	1.39157	SCI up vs CTRL
PACAP	0.0030762	-1.20207	SCI down vs CTRL
PPFIA1	0.00307997	1.13836	SCI up vs CTRL
ZCCHC9	0.00308063	1.1747	SCI up vs CTRL
C18ORF22	0.0030839	-1.14392	SCI down vs CTRL
ING2	0.00308719	1.13201	SCI up vs CTRL
SIRPG	0.00309196	-1.19037	SCI down vs CTRL
HBXIP	0.00309569	1.14236	SCI up vs CTRL
GNL3L	0.00309952	-1.2306	SCI down vs CTRL
DNAJC13	0.00309961	-1.15869	SCI down vs CTRL
C7ORF49	0.00310487	-1.16838	SCI down vs CTRL
RASSF7	0.00310545	-1.2467	SCI down vs CTRL
ZNF271	0.00311093	1.214	SCI up vs CTRL
ZNF407	0.0031118	-1.08454	SCI down vs CTRL
LOC100134108	0.00311279	-1.15829	SCI down vs CTRL
ZBTB3	0.00311792	-1.14098	SCI down vs CTRL
CCDC130	0.00312169	-1.11979	SCI down vs CTRL
ZNF451	0.00312428	1.17239	SCI up vs CTRL
C19ORF39	0.00312868	1.223	SCI up vs CTRL
SLC2A1	0.00313107	-1.20448	SCI down vs CTRL
ATP6V1C1	0.00313135	1.15033	SCI up vs CTRL
PIGU	0.00313369	-1.20398	SCI down vs CTRL
SMARCAL1	0.00313968	-1.13771	SCI down vs CTRL
RPS6KB1	0.00314229	1.25173	SCI up vs CTRL
CRELD2	0.00314564	-1.12318	SCI down vs CTRL
RUVBL2	0.00314962	-1.14288	SCI down vs CTRL
ELOVL1	0.00316229	-1.13391	SCI down vs CTRL
UNC50	0.00316494	1.20434	SCI up vs CTRL
LRRC8D	0.00317026	1.13404	SCI up vs CTRL
EVL	0.00317834	-1.19361	SCI down vs CTRL
RAXL1	0.00318248	-1.35081	SCI down vs CTRL
IFRD1	0.00320197	1.28014	SCI up vs CTRL
DKFZP434K191	0.00321288	-1.44128	SCI down vs CTRL
IGJ	0.00321357	1.83842	SCI up vs CTRL
LFNG	0.00322289	-1.13519	SCI down vs CTRL
POGK	0.00322541	-1.15044	SCI down vs CTRL
MRPS35	0.00323338	1.21902	SCI up vs CTRL
LOC100131541	0.0032341	-1.22768	SCI down vs CTRL
SH3GLB1	0.00323988	1.17928	SCI up vs CTRL
GPR137	0.00324878	-1.18623	SCI down vs CTRL
RAB3GAP2	0.00324886	1.20817	SCI up vs CTRL
KATNB1	0.00325049	-1.15668	SCI down vs CTRL
FLJ90086	0.00325242	-1.19055	SCI down vs CTRL
USP3	0.00328359	1.12128	SCI up vs CTRL
LOC728026	0.00328614	1.18983	SCI up vs CTRL
C19ORF42	0.00328669	1.19828	SCI up vs CTRL
STRADB	0.00328757	-1.5469	SCI down vs CTRL
SLC25A28	0.00330074	-1.13535	SCI down vs CTRL
COQ2	0.0033047	1.23466	SCI up vs CTRL
UQCRFS1	0.00331098	1.10601	SCI up vs CTRL
PCDHGB6	0.00332161	-1.14407	SCI down vs CTRL
LOC652616	0.00332561	1.39064	SCI up vs CTRL
PRNP	0.0033411	1.23876	SCI up vs CTRL
WBP4	0.00334309	1.24957	SCI up vs CTRL
LOC645094	0.00334385	1.25077	SCI up vs CTRL
DENND4C	0.0033443	-1.11227	SCI down vs CTRL
TDRD7	0.00334736	1.20084	SCI up vs CTRL
COQ6	0.00337281	-1.08082	SCI down vs CTRL
USP1	0.00338088	1.18698	SCI up vs CTRL
LDLRAD1	0.00338564	1.22611	SCI up vs CTRL
STRA13	0.00340684	-1.17668	SCI down vs CTRL
DGKQ	0.00340859	-1.25668	SCI down vs CTRL
C1ORF89	0.00341225	1.1861	SCI up vs CTRL
KRCC1	0.00342208	1.2502	SCI up vs CTRL
FAM160B1	0.00343083	1.25658	SCI up vs CTRL
ZBTB40	0.00343963	-1.22718	SCI down vs CTRL
TCEA2	0.0034461	-1.12273	SCI down vs CTRL
CLDN14	0.00345693	-1.17103	SCI down vs CTRL
BCL6	0.0034627	1.27702	SCI up vs CTRL
PQLC3	0.00346632	1.20121	SCI up vs CTRL
AAGAB	0.00347146	-1.15943	SCI down vs CTRL
RDH5	0.00348206	-1.18021	SCI down vs CTRL
CROP	0.00348307	1.30504	SCI up vs CTRL
ATG3	0.00349573	1.20141	SCI up vs CTRL
MAP3K6	0.00351922	-1.19702	SCI down vs CTRL
MYH3	0.00352015	-1.23437	SCI down vs CTRL
SH3GL1	0.00352216	-1.22446	SCI down vs CTRL
GSTA2	0.00353911	1.19017	SCI up vs CTRL
PARN	0.00354142	-1.1176	SCI down vs CTRL
FAS	0.00354934	1.19187	SCI up vs CTRL
SF3B2	0.00355804	-1.18158	SCI down vs CTRL
LOC730820	0.0035707	1.25795	SCI up vs CTRL
PRKRIR	0.00358078	1.30464	SCI up vs CTRL
SLC25A10	0.00358266	-1.20805	SCI down vs CTRL
MGA	0.00358872	-1.10771	SCI down vs CTRL
POFUT2	0.00361109	-1.11607	SCI down vs CTRL
SLC25A11	0.00361367	-1.14604	SCI down vs CTRL
CYTSA	0.00362967	-1.12817	SCI down vs CTRL
ZNF33B	0.00363084	1.21856	SCI up vs CTRL
PIK3IP1	0.00363964	-1.28118	SCI down vs CTRL
ATG16L1	0.00364991	-1.08658	SCI down vs CTRL
PHLDB1	0.00365357	-1.39306	SCI down vs CTRL
DDX42	0.00365362	-1.11669	SCI down vs CTRL
RNF213	0.00365484	-1.59245	SCI down vs CTRL
LILRB1	0.00365546	-1.26605	SCI down vs CTRL
MUC6	0.00365945	-1.5357	SCI down vs CTRL
CLIC1	0.00366015	1.15683	SCI up vs CTRL
RPS21	0.00366097	1.35511	SCI up vs CTRL
GUCY2G	0.0036635	-1.30682	SCI down vs CTRL
COPA	0.00366682	-1.12189	SCI down vs CTRL
SEC31A	0.00366712	-1.15067	SCI down vs CTRL
CMTM2	0.00367525	1.32298	SCI up vs CTRL
USP14	0.00368287	1.13853	SCI up vs CTRL
ZRANB2	0.00368393	1.39221	SCI up vs CTRL
SENP7	0.0036926	1.24355	SCI up vs CTRL
CKLF	0.00370507	1.38423	SCI up vs CTRL
ATXN7L2	0.00370873	-1.11397	SCI down vs CTRL
PSMF1	0.00371407	-1.29504	SCI down vs CTRL
TMEM111	0.00371582	-1.29195	SCI down vs CTRL
RAB3IL1	0.00373132	-1.57268	SCI down vs CTRL
ARNT	0.00373636	-1.14437	SCI down vs CTRL
TBC1D9	0.00374746	1.25695	SCI up vs CTRL
LOC646916	0.00375473	-1.14709	SCI down vs CTRL
COMMD8	0.00375613	1.38465	SCI up vs CTRL
NR1H3	0.00375795	-1.213	SCI down vs CTRL
LOC648796	0.00375954	-1.33392	SCI down vs CTRL
PTMA	0.00376387	1.35787	SCI up vs CTRL
USP8	0.00376563	1.19054	SCI up vs CTRL
C1ORF43	0.00377542	1.1061	SCI up vs CTRL
RRP8	0.00378264	-1.11934	SCI down vs CTRL
TRAF3IP2	0.00379059	-1.11463	SCI down vs CTRL
GON4L	0.00379531	-1.12962	SCI down vs CTRL
C14ORF100	0.00380728	1.18743	SCI up vs CTRL
RPS19BP1	0.00380956	1.15694	SCI up vs CTRL
PHGDH	0.00381191	-1.23124	SCI down vs CTRL
SUPV3L1	0.00382917	-1.16288	SCI down vs CTRL
FLJ39827	0.00383504	-1.15807	SCI down vs CTRL
HIST1H2BH	0.00385581	-1.16262	SCI down vs CTRL
PGAM1	0.0038581	1.1956	SCI up vs CTRL
LOC650254	0.00386073	-1.19111	SCI down vs CTRL
LOC728229	0.00386807	-1.24303	SCI down vs CTRL
AVIL	0.00387191	1.21891	SCI up vs CTRL
IPO9	0.00388736	-1.13259	SCI down vs CTRL
BID	0.00389016	1.16664	SCI up vs CTRL
ZNF384	0.00389624	-1.1244	SCI down vs CTRL
DHX36	0.00391822	1.14928	SCI up vs CTRL
ENO1	0.00393533	-1.16468	SCI down vs CTRL
GNPDA1	0.00393759	-1.12448	SCI down vs CTRL
ELF2	0.00394318	1.17136	SCI up vs CTRL
MTP18	0.0039587	-1.17342	SCI down vs CTRL
SLC41A1	0.00397239	-1.20088	SCI down vs CTRL
FNTB	0.00399529	-1.18807	SCI down vs CTRL
PDS5B	0.00401089	1.162	SCI up vs CTRL
NME2	0.00401525	-1.14091	SCI down vs CTRL
PLEKHG4	0.00401621	-1.15906	SCI down vs CTRL
LOC644852	0.00401818	-1.47053	SCI down vs CTRL
LOC645332	0.00402536	-1.18352	SCI down vs CTRL
ADAM10	0.0040399	1.19311	SCI up vs CTRL
LOC642233	0.00405699	1.23527	SCI up vs CTRL
FAM178A	0.00406259	-1.09956	SCI down vs CTRL
EIF3L	0.00406497	-1.11775	SCI down vs CTRL
KBTBD7	0.00406672	1.21383	SCI up vs CTRL
RNF103	0.00407205	1.14973	SCI up vs CTRL
SLC16A6	0.00407922	1.19905	SCI up vs CTRL
LOC100130598	0.00408245	-1.35808	SCI down vs CTRL
ECHDC2	0.00410121	-1.20197	SCI down vs CTRL
LRPPRC	0.004113	-1.14884	SCI down vs CTRL
TM9SF4	0.00412298	-1.13786	SCI down vs CTRL
LOC732007	0.00412608	1.21738	SCI up vs CTRL
LYRM4	0.0041318	-1.21267	SCI down vs CTRL
GSPT1	0.0041427	-1.37923	SCI down vs CTRL
KCNJ10	0.004148	-1.42608	SCI down vs CTRL
VRK3	0.00417291	-1.16125	SCI down vs CTRL
LOC728953	0.00420956	-1.14352	SCI down vs CTRL
IMPAD1	0.00422277	1.16568	SCI up vs CTRL
ZNF428	0.00423219	-1.15128	SCI down vs CTRL
TAX1BP1	0.0042365	1.30375	SCI up vs CTRL
ZBED5	0.00424338	1.26999	SCI up vs CTRL
REXO1	0.00424442	-1.17538	SCI down vs CTRL
FBXL18	0.00425404	-1.15248	SCI down vs CTRL
YTHDC1	0.00427341	1.1598	SCI up vs CTRL
KIAA1191	0.00428536	-1.10756	SCI down vs CTRL
KCTD18	0.00428539	1.20788	SCI up vs CTRL
DPYSL5	0.00428759	-1.65025	SCI down vs CTRL
ZNF627	0.00429374	1.18865	SCI up vs CTRL
MAP3K7	0.00429487	1.15996	SCI up vs CTRL
SYNJ1	0.00430094	1.15814	SCI up vs CTRL
HNRNPF	0.004308	1.15235	SCI up vs CTRL
LYZ	0.00431424	1.74011	SCI up vs CTRL
PATE2	0.00432403	-1.31587	SCI down vs CTRL
ATP6V1A	0.00433424	1.17647	SCI up vs CTRL
TXNDC9	0.00433625	1.39161	SCI up vs CTRL
DHFRL1	0.00435226	-1.09082	SCI down vs CTRL
ARID3B	0.004356	-1.17185	SCI down vs CTRL
LOC100131391	0.00436803	-1.54746	SCI down vs CTRL
C2ORF89	0.00436904	-1.27209	SCI down vs CTRL
SMYD3	0.004371	-1.13427	SCI down vs CTRL
IFI16	0.00437242	1.24854	SCI up vs CTRL
SRGN	0.00438434	1.29141	SCI up vs CTRL
RHOF	0.00439446	-1.25689	SCI down vs CTRL
SFXN5	0.00439592	1.20722	SCI up vs CTRL
DCTPP1	0.00440905	-1.13255	SCI down vs CTRL
PPP4R1	0.00441297	1.16826	SCI up vs CTRL
KIAA0141	0.00442783	-1.11303	SCI down vs CTRL
FAM102A	0.00443414	-1.21665	SCI down vs CTRL
SNORD12C	0.00443789	1.24891	SCI up vs CTRL
HNRPUL1	0.00444344	-1.13476	SCI down vs CTRL
C5ORF20	0.00445166	-1.17534	SCI down vs CTRL
PPRC1	0.00445546	-1.16226	SCI down vs CTRL
G3BP2	0.00445793	1.1766	SCI up vs CTRL
ZCCHC17	0.00446258	1.13457	SCI up vs CTRL
TOMM40	0.00446928	-1.16497	SCI down vs CTRL
ARGLU1	0.00447302	1.41877	SCI up vs CTRL
PPM1D	0.00447656	1.22895	SCI up vs CTRL
CEBPD	0.00448933	1.25811	SCI up vs CTRL
ABCB6	0.00451997	-1.14283	SCI down vs CTRL
PVRIG	0.00452108	-1.24899	SCI down vs CTRL
SLC30A7	0.0045429	-1.16252	SCI down vs CTRL
FAM160B2	0.00455649	-1.15363	SCI down vs CTRL
CAT	0.0046104	1.24885	SCI up vs CTRL
LOC727948	0.004616	-1.17441	SCI down vs CTRL
LOC729841	0.00462222	1.15515	SCI up vs CTRL
SLC35B3	0.00464123	1.22983	SCI up vs CTRL
MAPK14	0.00464754	1.13851	SCI up vs CTRL
ECSIT	0.00464821	-1.27242	SCI down vs CTRL
MCM3	0.00464905	-1.12747	SCI down vs CTRL
SAMSN1	0.00465074	1.21229	SCI up vs CTRL
INTS4	0.00467578	-1.11506	SCI down vs CTRL
NUDT21	0.00467671	1.18813	SCI up vs CTRL
ZNF93	0.00470523	-1.26075	SCI down vs CTRL
S100A12	0.00470924	1.60556	SCI up vs CTRL
NUDT1	0.00471946	-1.21256	SCI down vs CTRL
LOC340357	0.0047262	-1.25571	SCI down vs CTRL
NDUFB3	0.00473517	1.43292	SCI up vs CTRL
ELAVL3	0.00474003	-1.20328	SCI down vs CTRL
C3ORF39	0.00474535	-1.20807	SCI down vs CTRL
PRPF4B	0.00474778	1.16035	SCI up vs CTRL
WDSUB1	0.00476225	1.17746	SCI up vs CTRL
APOL3	0.00476278	-1.13987	SCI down vs CTRL
AP3B1	0.00476955	1.14979	SCI up vs CTRL
LOC148413	0.00479723	-1.10279	SCI down vs CTRL
INTS3	0.00480308	-1.16255	SCI down vs CTRL
MLLT3	0.00480916	-1.18384	SCI down vs CTRL
PHTF1	0.00482658	1.17711	SCI up vs CTRL
LOC647000	0.00484162	-1.12449	SCI down vs CTRL
MRPS27	0.0048436	-1.10753	SCI down vs CTRL
MRPS18A	0.0048497	-1.19462	SCI down vs CTRL
CCDC109A	0.00485213	1.17896	SCI up vs CTRL
SCAMP2	0.00486909	-1.14564	SCI down vs CTRL
CAP1	0.00487701	1.17482	SCI up vs CTRL
LRFN3	0.00488273	-1.2106	SCI down vs CTRL
TSPAN33	0.00490621	-1.27583	SCI down vs CTRL
CTSO	0.00491745	1.1948	SCI up vs CTRL
TNFRSF1B	0.00491778	-1.205	SCI down vs CTRL
LOC650803	0.00492667	-1.14442	SCI down vs CTRL
ZNF770	0.00493824	1.23729	SCI up vs CTRL
SNX4	0.00493914	1.3015	SCI up vs CTRL
SMPD1	0.00494261	-1.15351	SCI down vs CTRL
ZXDC	0.00495269	-1.1573	SCI down vs CTRL
HBA2	0.00496651	-1.02678	SCI down vs CTRL
SASH3	0.00496721	-1.11767	SCI down vs CTRL
TOMM20	0.00497986	1.1894	SCI up vs CTRL
RPA1	0.00498003	-1.18608	SCI down vs CTRL
ZFP36L2	0.0049806	1.31772	SCI up vs CTRL
EPHX2	0.00498461	-1.25669	SCI down vs CTRL
LOC100130308	0.00499968	1.41602	SCI up vs CTRL
COX10	0.0050043	-1.12108	SCI down vs CTRL
RGS2	0.00500775	1.29664	SCI up vs CTRL
FNTA	0.00501053	1.14347	SCI up vs CTRL
RSBN1L	0.00501587	1.23896	SCI up vs CTRL
MTHFS	0.00501982	1.19796	SCI up vs CTRL
MTMR9	0.00503248	1.17447	SCI up vs CTRL
LOC653489	0.00504445	-1.35293	SCI down vs CTRL
PCCB	0.00506369	-1.10784	SCI down vs CTRL
MADD	0.0050759	-1.15672	SCI down vs CTRL
OLR1	0.00509981	1.29233	SCI up vs CTRL
PRDM1	0.00510059	1.19207	SCI up vs CTRL
CCT6P1	0.00510783	1.11089	SCI up vs CTRL
LY96	0.00511327	1.76618	SCI up vs CTRL
RTF1	0.00517809	-1.48054	SCI down vs CTRL
SLC16A2	0.00517891	1.1656	SCI up vs CTRL
BRD2	0.00519138	-1.1426	SCI down vs CTRL
C11ORF75	0.005198	1.16259	SCI up vs CTRL
SNORA12	0.00520885	1.42495	SCI up vs CTRL
PKNOX1	0.0052243	-1.14452	SCI down vs CTRL
AYP1P1	0.00523003	-1.13912	SCI down vs CTRL
SDHB	0.00523948	1.09413	SCI up vs CTRL
PSMC6	0.00524269	1.44201	SCI up vs CTRL
FBXO7	0.00524432	-1.39345	SCI down vs CTRL
LOC100129585	0.00524584	-1.1151	SCI down vs CTRL
FXR2	0.0052466	-1.21354	SCI down vs CTRL
GSTM3	0.00525723	-1.27096	SCI down vs CTRL
PPP2CB	0.0052578	1.11904	SCI up vs CTRL
POLR3E	0.00526256	-1.14036	SCI down vs CTRL
SLC48A1	0.00527983	-1.212	SCI down vs CTRL
GTF2E1	0.00528007	1.22916	SCI up vs CTRL
C2CD2	0.00528599	-1.12503	SCI down vs CTRL
SLC26A6	0.00528606	-1.12862	SCI down vs CTRL
DYNLT1	0.00528911	1.25595	SCI up vs CTRL
IKBIP	0.00529998	1.21347	SCI up vs CTRL
ITGAV	0.00531034	1.24931	SCI up vs CTRL
MLEC	0.0053147	-1.13566	SCI down vs CTRL
CPVL	0.00532172	1.16803	SCI up vs CTRL
SLC2A14	0.00532503	1.20987	SCI up vs CTRL
DCTN2	0.00533118	-1.06793	SCI down vs CTRL
NDNL2	0.00534997	-1.18708	SCI down vs CTRL
RPGR	0.00535405	1.1705	SCI up vs CTRL
ZC3H3	0.00536512	-1.16226	SCI down vs CTRL
LOC284988	0.00536694	1.27189	SCI up vs CTRL
ARSA	0.00537098	-1.16486	SCI down vs CTRL
LOC653086	0.00538512	-1.33718	SCI down vs CTRL
WASH1	0.00538943	-1.18607	SCI down vs CTRL
USE1	0.00539112	-1.13525	SCI down vs CTRL
LOC286016	0.00542385	-1.19897	SCI down vs CTRL
N4BP2L2	0.00542621	1.17427	SCI up vs CTRL
GLRX3	0.00543324	1.18313	SCI up vs CTRL
PLEKHF1	0.00543623	-1.21968	SCI down vs CTRL
UBE2L3	0.00545681	-1.1652	SCI down vs CTRL
SMAP1	0.00547334	1.11765	SCI up vs CTRL
SS18	0.00549156	1.13157	SCI up vs CTRL
PDE7A	0.00551386	-1.15177	SCI down vs CTRL
LOC440595	0.00551936	1.23785	SCI up vs CTRL
ZMYM2	0.00554675	1.15241	SCI up vs CTRL
GMPPA	0.00555418	-1.12444	SCI down vs CTRL
METT5D1	0.00555733	-1.1394	SCI down vs CTRL
PUS1	0.00556855	-1.12192	SCI down vs CTRL
AP1S1	0.00558296	1.13808	SCI up vs CTRL
RBM4B	0.00560472	-1.0887	SCI down vs CTRL
SRRM1	0.00561955	-1.14137	SCI down vs CTRL
C4ORF41	0.00563698	1.13883	SCI up vs CTRL
LOC158572	0.0056434	-1.18263	SCI down vs CTRL
TLR10	0.00566751	1.18028	SCI up vs CTRL
ITPA	0.00567253	-1.13276	SCI down vs CTRL
PPP2R3C	0.00567506	1.23551	SCI up vs CTRL
INTS9	0.00567762	-1.15661	SCI down vs CTRL
FAM126B	0.00567862	1.29683	SCI up vs CTRL
ANKRD12	0.00568237	1.36296	SCI up vs CTRL
ACTR2	0.00568355	1.20877	SCI up vs CTRL
TXN	0.0056886	1.3245	SCI up vs CTRL
SNORA28	0.00570244	1.15818	SCI up vs CTRL
BLVRB	0.00570263	-1.48097	SCI down vs CTRL
ITGB1	0.00571253	1.19321	SCI up vs CTRL
ANKRD46	0.00571698	1.2728	SCI up vs CTRL
SSR1	0.00572508	1.20149	SCI up vs CTRL
SNORA11C	0.00573449	-1.23356	SCI down vs CTRL
LOC732425	0.00574424	-1.17024	SCI down vs CTRL
FNIP1	0.00575842	1.19052	SCI up vs CTRL
UGP2	0.00577378	1.10213	SCI up vs CTRL
KLHL20	0.00578934	1.16227	SCI up vs CTRL
SECISBP2L	0.00580354	1.16414	SCI up vs CTRL
DTNBP1	0.0058057	1.11008	SCI up vs CTRL
LOC100133298	0.00580736	-1.31636	SCI down vs CTRL
OSBPL7	0.00581583	-1.15018	SCI down vs CTRL
SLC44A1	0.00584116	1.19607	SCI up vs CTRL
PDIK1L	0.00584927	1.24619	SCI up vs CTRL
FIT1	0.00585071	-1.15919	SCI down vs CTRL
KIAA1468	0.00585134	1.30846	SCI up vs CTRL
PRR3	0.00586436	-1.13583	SCI down vs CTRL
CUTC	0.00586781	1.168	SCI up vs CTRL
FEM1A	0.00587577	-1.21054	SCI down vs CTRL
MAK	0.00592412	1.2713	SCI up vs CTRL
HBB	0.005931	-1.04956	SCI down vs CTRL
RCN3	0.00593765	-1.20661	SCI down vs CTRL
TMEM165	0.00594648	1.27238	SCI up vs CTRL
ACAD10	0.00596572	-1.1498	SCI down vs CTRL
LOC402176	0.00597383	1.21784	SCI up vs CTRL
PNPO	0.00599513	-1.16897	SCI down vs CTRL
FAM133B	0.00599901	1.21791	SCI up vs CTRL
DRAM1	0.0060007	1.19624	SCI up vs CTRL
CHST2	0.00600189	-1.19263	SCI down vs CTRL
MRLC2	0.00600838	1.17442	SCI up vs CTRL
BPHL	0.00601259	1.14615	SCI up vs CTRL
GLT25D1	0.00601435	-1.12029	SCI down vs CTRL
CCNT2	0.00601753	1.13104	SCI up vs CTRL
PCDHB19P	0.00601913	-1.2294	SCI down vs CTRL
ZNF518A	0.00602061	1.29594	SCI up vs CTRL
S1PR5	0.00603629	-1.31264	SCI down vs CTRL
IL10RB	0.00604984	1.12462	SCI up vs CTRL
C10ORF76	0.0060541	-1.10565	SCI down vs CTRL
SF3A2	0.00606495	-1.23858	SCI down vs CTRL
DNAJA3	0.00606867	-1.11005	SCI down vs CTRL
IPP	0.00609292	-1.22815	SCI down vs CTRL
NUP188	0.00610347	-1.15777	SCI down vs CTRL
PRRT3	0.00610395	-1.19984	SCI down vs CTRL
ANKRD34A	0.00610554	-1.1769	SCI down vs CTRL
POLD2	0.00610878	-1.14367	SCI down vs CTRL
PSMD14	0.00611868	1.17589	SCI up vs CTRL
CLK2	0.00612508	-1.23486	SCI down vs CTRL
MUTYH	0.0061317	-1.09203	SCI down vs CTRL
TOR1AIP1	0.00613943	1.17473	SCI up vs CTRL
MEF2D	0.00615093	-1.17244	SCI down vs CTRL
LOC729317	0.00615865	-1.0921	SCI down vs CTRL
CHUK	0.00617383	1.18497	SCI up vs CTRL
APOBEC3D	0.00617724	-1.17765	SCI down vs CTRL
CCDC59	0.00617978	1.19456	SCI up vs CTRL
PELI2	0.00618272	1.22584	SCI up vs CTRL
ZNF653	0.00618961	-1.25727	SCI down vs CTRL
GBAS	0.00619224	1.18694	SCI up vs CTRL
PTGER2	0.00619548	1.19886	SCI up vs CTRL
HECTD1	0.00624934	1.16667	SCI up vs CTRL
LRRK2	0.00625506	1.26651	SCI up vs CTRL
CCNL1	0.0062597	1.18474	SCI up vs CTRL
SFRS2	0.00629145	1.16326	SCI up vs CTRL
SNRPB	0.00631053	-1.11416	SCI down vs CTRL
SDF4	0.00632572	1.19966	SCI up vs CTRL
ZNF544	0.00633726	-1.11803	SCI down vs CTRL
ZNF364	0.00633883	-1.16501	SCI down vs CTRL
ATXN1L	0.00635821	-1.08334	SCI down vs CTRL
LOC255783	0.00637725	-1.20168	SCI down vs CTRL
STK36	0.0064015	-1.12687	SCI down vs CTRL
DFFA	0.00641242	-1.11435	SCI down vs CTRL
SLMAP	0.00641799	1.24956	SCI up vs CTRL
TXNDC3	0.00642003	1.26582	SCI up vs CTRL
E2F2	0.00643369	-1.54087	SCI down vs CTRL
PDK4	0.00645409	1.41165	SCI up vs CTRL
ARID4A	0.00645756	1.18884	SCI up vs CTRL
SDHAP2	0.00647016	-1.13315	SCI down vs CTRL
UBE2M	0.00650453	-1.16034	SCI down vs CTRL
CAND1	0.00652112	1.20608	SCI up vs CTRL
AKR7A2	0.00654372	-1.13005	SCI down vs CTRL
PRR14	0.00655178	-1.15232	SCI down vs CTRL
TANK	0.00655558	1.13678	SCI up vs CTRL
SNX2	0.00656716	1.19052	SCI up vs CTRL
FLJ10374	0.00657314	-1.19512	SCI down vs CTRL
C4ORF27	0.00657751	1.19158	SCI up vs CTRL
AMOTL2	0.00658257	-1.21693	SCI down vs CTRL
PIK3C2B	0.00658426	-1.18802	SCI down vs CTRL
CEP135	0.00658626	1.23594	SCI up vs CTRL
TSSC1	0.00661001	-1.11461	SCI down vs CTRL
UCHL5	0.00663386	1.1962	SCI up vs CTRL
CLECL1	0.00663722	1.28891	SCI up vs CTRL
SEC11A	0.00665212	1.20762	SCI up vs CTRL
PDCD2	0.00665799	1.1393	SCI up vs CTRL
THAP11	0.00666238	-1.09977	SCI down vs CTRL
SLC9A1	0.00666352	-1.21051	SCI down vs CTRL
PFAS	0.0066744	-1.19129	SCI down vs CTRL
ANKRD32	0.00668112	1.19905	SCI up vs CTRL
LOC728666	0.00668348	1.15516	SCI up vs CTRL
LOC100134436	0.00670881	-1.22933	SCI down vs CTRL
TMEM115	0.00671419	-1.1413	SCI down vs CTRL
LOC650296	0.00674601	-1.1927	SCI down vs CTRL
PPM1M	0.00674688	-1.13796	SCI down vs CTRL
SEC24C	0.00674852	-1.10272	SCI down vs CTRL
RAB18	0.0067677	1.21039	SCI up vs CTRL
IER3IP1	0.00677617	1.2648	SCI up vs CTRL
MYL12A	0.0067794	1.21565	SCI up vs CTRL
TMEM188	0.00678718	1.19825	SCI up vs CTRL
LOC441455	0.00678997	-1.59186	SCI down vs CTRL
MGC57346	0.00679268	-1.16921	SCI down vs CTRL
ACTR6	0.00679854	1.39916	SCI up vs CTRL
LOC100134304	0.00680267	-1.13522	SCI down vs CTRL
EGLN2	0.00680304	-1.15325	SCI down vs CTRL
NSD1	0.00682155	1.15062	SCI up vs CTRL
SFRS18	0.00683719	1.21122	SCI up vs CTRL
ENO2	0.00684162	-1.20815	SCI down vs CTRL
KANK2	0.0068442	-1.23212	SCI down vs CTRL
FBXW4	0.00685878	-1.13379	SCI down vs CTRL
PBX3	0.00687267	1.13186	SCI up vs CTRL
DSTN	0.00687579	1.12738	SCI up vs CTRL
MAP1LC3B	0.00687901	1.14569	SCI up vs CTRL
CCNG2	0.00694124	1.24683	SCI up vs CTRL
DBNDD1	0.00694259	-1.2222	SCI down vs CTRL
ABR	0.00694423	-1.14135	SCI down vs CTRL
VGLL4	0.0069464	-1.15172	SCI down vs CTRL
MFNG	0.00696279	-1.12283	SCI down vs CTRL
SDHALP1	0.00697436	-1.24392	SCI down vs CTRL
DGKA	0.00699525	-1.17813	SCI down vs CTRL
PRPSAP1	0.00701646	-1.11552	SCI down vs CTRL
IL2RB	0.00703285	-1.2638	SCI down vs CTRL
HTATIP2	0.00707494	1.15835	SCI up vs CTRL
WNK1	0.00707883	-1.25864	SCI down vs CTRL
TM2D3	0.00710542	1.16132	SCI up vs CTRL
SFTPD	0.0071267	-1.16621	SCI down vs CTRL
MRPL13	0.00714815	1.34648	SCI up vs CTRL
ERGIC2	0.00715443	1.27787	SCI up vs CTRL
DDX17	0.00717122	1.20102	SCI up vs CTRL
TUT1	0.00717221	-1.14378	SCI down vs CTRL
CLIP4	0.00718472	1.21537	SCI up vs CTRL
LOC647742	0.00719519	-1.40812	SCI down vs CTRL
GYG1	0.00719956	1.14545	SCI up vs CTRL
LOC100134728	0.00720835	1.26846	SCI up vs CTRL
ANKRD50	0.00721871	1.19198	SCI up vs CTRL
PDZD8	0.00722167	1.22866	SCI up vs CTRL
SEPT2	0.00727753	1.13317	SCI up vs CTRL
MAGED1	0.00728457	-1.14878	SCI down vs CTRL
HEATR1	0.00729136	-1.26477	SCI down vs CTRL
MNX1	0.00730395	-1.17509	SCI down vs CTRL
FTSJD1	0.00730696	1.2022	SCI up vs CTRL
CDC42SE1	0.00731558	1.23076	SCI up vs CTRL
LOC642103	0.00732591	1.35783	SCI up vs CTRL
LOC729279	0.00733199	-1.17349	SCI down vs CTRL
CD79A	0.00733553	-1.34038	SCI down vs CTRL
LOC100130776	0.00734056	-1.18692	SCI down vs CTRL
RUNX3	0.00734412	-1.19489	SCI down vs CTRL
C3ORF19	0.00734796	-1.10914	SCI down vs CTRL
R3HCC1	0.0073521	-1.16567	SCI down vs CTRL
WRNIP1	0.00735233	1.15499	SCI up vs CTRL
S1PR3	0.00735326	1.22926	SCI up vs CTRL
PAK1IP1	0.00735712	1.14008	SCI up vs CTRL
ABI1	0.00739008	1.15998	SCI up vs CTRL
DDX3X	0.00739482	1.23413	SCI up vs CTRL
NT5C3	0.00741392	1.20973	SCI up vs CTRL
NELF	0.0074218	-1.23714	SCI down vs CTRL
RING1	0.00743848	-1.1144	SCI down vs CTRL
SLC4A5	0.00743931	-1.31748	SCI down vs CTRL
METT10D	0.00746303	-1.22169	SCI down vs CTRL
COPS5	0.00746693	1.2102	SCI up vs CTRL
KLRAQ1	0.00746714	1.14099	SCI up vs CTRL
TSPAN1	0.00748001	-1.23541	SCI down vs CTRL
GBGT1	0.00749371	-1.22497	SCI down vs CTRL
KBTBD8	0.00750448	1.24418	SCI up vs CTRL
TSHZ2	0.00750505	-1.29299	SCI down vs CTRL
ASB3	0.00754466	-1.08643	SCI down vs CTRL
COMMD10	0.00756247	1.22778	SCI up vs CTRL
CCDC93	0.00757776	-1.12146	SCI down vs CTRL
HN1	0.00761128	1.19276	SCI up vs CTRL
C10ORF137	0.00761169	1.13484	SCI up vs CTRL
OLAH	0.0076231	1.23887	SCI up vs CTRL
PTPN22	0.00764317	1.17928	SCI up vs CTRL
MGAT4A	0.00767813	1.131	SCI up vs CTRL
LOC285550	0.00769448	1.18181	SCI up vs CTRL
SPTAN1	0.0077231	-1.24748	SCI down vs CTRL
BTBD11	0.00772871	-1.11529	SCI down vs CTRL
ROBO3	0.00774243	-1.17178	SCI down vs CTRL
ARHGEF18	0.00774608	-1.11991	SCI down vs CTRL
AP2B1	0.00776832	-1.16314	SCI down vs CTRL
CSDE1	0.00778424	-1.13172	SCI down vs CTRL
LOC100131894	0.00778873	-1.21892	SCI down vs CTRL
LOC391777	0.00779069	-1.12072	SCI down vs CTRL
RIMS4	0.00780689	-1.20103	SCI down vs CTRL
SLC36A4	0.00781101	1.20658	SCI up vs CTRL
SLC15A3	0.00781863	-1.18509	SCI down vs CTRL
ABCB10	0.00781989	1.29602	SCI up vs CTRL
LOC650155	0.00783837	1.15147	SCI up vs CTRL
DPM1	0.00792027	1.32376	SCI up vs CTRL
C6ORF218	0.00794053	-1.18376	SCI down vs CTRL
CLINT1	0.00796839	1.21044	SCI up vs CTRL
CLDND2	0.0079836	-1.21843	SCI down vs CTRL
HAT1	0.00800927	1.20425	SCI up vs CTRL
C10ORF11	0.00802141	1.1907	SCI up vs CTRL
TRIM44	0.00802451	-1.13376	SCI down vs CTRL
LOC100134159	0.00803485	-1.28677	SCI down vs CTRL
FAM125A	0.00806844	-1.14213	SCI down vs CTRL
KIAA0319L	0.00806866	1.19838	SCI up vs CTRL
LOC100129522	0.00809946	-1.19683	SCI down vs CTRL
C6ORF153	0.00810458	-1.11515	SCI down vs CTRL
CACNG1	0.00811317	-1.18876	SCI down vs CTRL
MRPS30	0.00811656	1.12717	SCI up vs CTRL
ZDHHC16	0.00813823	-1.11529	SCI down vs CTRL
AKAP13	0.00815648	-1.12872	SCI down vs CTRL
DNAJB14	0.00816816	1.186	SCI up vs CTRL
TRRAP	0.00816993	-1.15478	SCI down vs CTRL
EIF3K	0.00817172	-1.09365	SCI down vs CTRL
OXTR	0.008189	-1.16325	SCI down vs CTRL
C1ORF66	0.00820406	1.12649	SCI up vs CTRL
S100P	0.00821021	1.9129	SCI up vs CTRL
QTRT1	0.00821124	-1.13095	SCI down vs CTRL
C17ORF95	0.00822118	1.09731	SCI up vs CTRL
ORMDL3	0.00822969	-1.25964	SCI down vs CTRL
LOC731718	0.00823415	-1.20242	SCI down vs CTRL
LOC100133638	0.00825955	-1.15293	SCI down vs CTRL
HDAC3	0.00828311	-1.08436	SCI down vs CTRL
FAM120A	0.00828318	1.16217	SCI up vs CTRL
MRPS2	0.00832797	-1.13899	SCI down vs CTRL
LOC285205	0.00833878	1.15346	SCI up vs CTRL
LOC441251	0.0083422	-1.18244	SCI down vs CTRL

## Sheet: DE Genes CTL vsT5& up_FDR_0.05
Gene Symbol	p-value(T5 and Above vs. CTRL)	Fold-Change(T5 and Above vs. CTRL)	Fold-Change(T5 and Above vs CTRL) Direction
KIR3DL1	4.42008e-10	-1.65802	T5 and Above down
ZNF672	2.8368e-09	-1.32487	T5 and Above down
LTA	5.23887e-09	-1.46708	T5 and Above down
KLHL22	1.46389e-08	-1.34825	T5 and Above down
RP2	1.74859e-08	1.82487	T5 and Above up
KIR3DL3	2.13595e-08	-1.46645	T5 and Above down
RAPGEF1	2.37761e-08	-1.31615	T5 and Above down
C8ORF55	2.42785e-08	-1.38778	T5 and Above down
PIGQ	2.56641e-08	-1.50557	T5 and Above down
EDC4	4.43057e-08	-1.31312	T5 and Above down
CNNM3	4.48123e-08	-1.33919	T5 and Above down
TATDN2	4.72576e-08	-1.30212	T5 and Above down
RASAL3	6.09711e-08	-1.36652	T5 and Above down
ARPC3	7.14013e-08	1.38275	T5 and Above up
WBP1	7.39177e-08	-1.3491	T5 and Above down
C11ORF2	7.48084e-08	-1.39666	T5 and Above down
C1ORF93	7.54854e-08	-1.325	T5 and Above down
TMED7	8.66239e-08	1.46745	T5 and Above up
PIK3R2	1.19466e-07	-1.52151	T5 and Above down
RWDD4A	1.24121e-07	1.40555	T5 and Above up
SCRIB	1.26461e-07	-1.20994	T5 and Above down
POM121C	1.30417e-07	-1.34294	T5 and Above down
RHEB	1.40819e-07	1.41	T5 and Above up
PPM1G	1.45264e-07	-1.25713	T5 and Above down
KRTCAP2	1.54524e-07	-1.31502	T5 and Above down
RANGAP1	1.79323e-07	-1.40332	T5 and Above down
MAN1B1	1.86567e-07	-1.21754	T5 and Above down
RCBTB2	2.01866e-07	1.40198	T5 and Above up
ABCF1	2.15313e-07	-1.32879	T5 and Above down
GCDH	2.32161e-07	-1.27589	T5 and Above down
UBA7	2.51829e-07	-1.32399	T5 and Above down
CXXC1	2.74028e-07	-1.315	T5 and Above down
CPSF1	2.87902e-07	-1.46229	T5 and Above down
JAK2	2.96553e-07	1.68096	T5 and Above up
ZC3H5	3.02943e-07	-1.32523	T5 and Above down
SLC37A4	3.19663e-07	-1.27285	T5 and Above down
PAIP2	3.23925e-07	1.44899	T5 and Above up
KIR2DL4	3.70447e-07	-1.65419	T5 and Above down
KIR2DL1	3.71104e-07	-1.70743	T5 and Above down
RAB2A	4.18053e-07	1.35755	T5 and Above up
KIR2DS5	4.24484e-07	-1.71751	T5 and Above down
SLC35E3	4.50724e-07	1.32689	T5 and Above up
COASY	4.79073e-07	-1.24155	T5 and Above down
RNF13	4.99469e-07	1.46379	T5 and Above up
LAS1L	5.06012e-07	-1.26716	T5 and Above down
CRTC3	5.29604e-07	-1.27462	T5 and Above down
CLCN7	6.05932e-07	-1.33148	T5 and Above down
WAC	6.58211e-07	1.31421	T5 and Above up
RPS6KA3	6.60751e-07	1.18673	T5 and Above up
LOC730316	6.97892e-07	-1.33136	T5 and Above down
WDR53	7.0238e-07	1.30661	T5 and Above up
TXLNA	7.13283e-07	-1.29731	T5 and Above down
RAB5A	7.13838e-07	1.41239	T5 and Above up
SCAMP3	7.18066e-07	-1.25828	T5 and Above down
CMAH	7.20187e-07	1.28507	T5 and Above up
ISY1	7.41644e-07	1.25432	T5 and Above up
RDH10	7.70087e-07	1.31354	T5 and Above up
C14ORF138	7.82044e-07	1.53517	T5 and Above up
PLA2G4B	8.41681e-07	-1.31443	T5 and Above down
H2AFZ	9.2148e-07	1.26836	T5 and Above up
RBM47	9.53057e-07	1.65221	T5 and Above up
STK17B	9.70394e-07	1.55333	T5 and Above up
PJA2	9.83188e-07	1.58525	T5 and Above up
TMEM79	9.97123e-07	-1.36571	T5 and Above down
GCN1L1	1.03451e-06	-1.32169	T5 and Above down
CD58	1.03841e-06	1.66899	T5 and Above up
LOC642031	1.06199e-06	-1.34941	T5 and Above down
PRKAG2	1.08132e-06	1.26566	T5 and Above up
CLEC16A	1.08633e-06	-1.26697	T5 and Above down
NOP2	1.1528e-06	-1.26158	T5 and Above down
GPS1	1.15475e-06	-1.24206	T5 and Above down
YPEL5	1.18358e-06	1.49754	T5 and Above up
LOC100133163	1.18599e-06	-1.36264	T5 and Above down
TRIM11	1.21992e-06	-1.29945	T5 and Above down
C9ORF72	1.2272e-06	1.50525	T5 and Above up
AP1M1	1.2957e-06	-1.29281	T5 and Above down
GSDMD	1.30458e-06	-1.28985	T5 and Above down
FBXO18	1.35625e-06	-1.1852	T5 and Above down
TMEM55A	1.36339e-06	1.61833	T5 and Above up
DDOST	1.47084e-06	-1.22278	T5 and Above down
MCM7	1.51933e-06	-1.20477	T5 and Above down
NETO2	1.83139e-06	1.43223	T5 and Above up
RBM14	1.83467e-06	-1.36655	T5 and Above down
DENND1C	1.85539e-06	-1.36976	T5 and Above down
SNAP23	1.94875e-06	1.43731	T5 and Above up
BAP1	1.96131e-06	-1.24849	T5 and Above down
ARS2	2.0226e-06	-1.21725	T5 and Above down
LOC728014	2.05032e-06	-1.30545	T5 and Above down
PPP1R12A	2.05304e-06	1.61923	T5 and Above up
KRBA1	2.09987e-06	-1.24762	T5 and Above down
KIR2DL3	2.14325e-06	-1.87251	T5 and Above down
HNRNPUL2	2.29144e-06	-1.40262	T5 and Above down
L3MBTL2	2.3847e-06	-1.19712	T5 and Above down
STAG2	2.47628e-06	1.47595	T5 and Above up
SETBP1	2.58109e-06	-1.29796	T5 and Above down
C4ORF18	2.63835e-06	1.55469	T5 and Above up
PKD2	2.64942e-06	1.3221	T5 and Above up
SLK	2.7134e-06	1.37023	T5 and Above up
FLJ20273	2.73693e-06	1.74545	T5 and Above up
BOP1	2.7785e-06	-1.29432	T5 and Above down
GLG1	2.89714e-06	-1.37434	T5 and Above down
ALDOC	2.91338e-06	-1.33084	T5 and Above down
ARMC10	3.02031e-06	1.25357	T5 and Above up
DMAP1	3.09957e-06	-1.2401	T5 and Above down
ARFGAP2	3.12489e-06	-1.24302	T5 and Above down
CHMP1B	3.19762e-06	1.44481	T5 and Above up
FAM113B	3.27115e-06	-1.51491	T5 and Above down
RP5-1022P6.2	3.29824e-06	1.57782	T5 and Above up
WDR20	3.49573e-06	1.22717	T5 and Above up
JMJD8	3.60553e-06	-1.25616	T5 and Above down
SSRP1	3.73918e-06	-1.29844	T5 and Above down
DYNC1H1	3.81429e-06	-1.37996	T5 and Above down
SLC30A5	3.83725e-06	1.14931	T5 and Above up
LRCH4	3.84141e-06	-1.28979	T5 and Above down
LYPLAL1	3.89603e-06	1.32785	T5 and Above up
ASPSCR1	3.89974e-06	-1.24412	T5 and Above down
OSBPL8	4.03331e-06	1.63723	T5 and Above up
SF3B3	4.20005e-06	-1.37601	T5 and Above down
LOC649823	4.34585e-06	-1.40692	T5 and Above down
ZNF142	4.56613e-06	-1.26015	T5 and Above down
LONRF1	4.5799e-06	1.50945	T5 and Above up
GANAB	4.58569e-06	-1.28264	T5 and Above down
FLAD1	4.65598e-06	-1.19352	T5 and Above down
STXBP3	4.69199e-06	1.53425	T5 and Above up
CD302	4.73477e-06	1.4336	T5 and Above up
LOC648980	4.76518e-06	-1.35955	T5 and Above down
NAT10	4.8488e-06	-1.29655	T5 and Above down
TJAP1	4.85176e-06	-1.22487	T5 and Above down
INTS1	4.96084e-06	-1.26506	T5 and Above down
ZNF783	4.96315e-06	-1.2526	T5 and Above down
DUS2L	5.06345e-06	-1.3044	T5 and Above down
PMPCA	5.17153e-06	-1.26051	T5 and Above down
VPS4B	5.37944e-06	1.42183	T5 and Above up
C14ORF106	5.49231e-06	1.43796	T5 and Above up
FBXO33	5.55249e-06	1.41846	T5 and Above up
C3ORF37	5.57756e-06	-1.21133	T5 and Above down
UBIAD1	5.79067e-06	-1.25549	T5 and Above down
TCFL5	5.98863e-06	1.35719	T5 and Above up
OXR1	6.37291e-06	1.71735	T5 and Above up
MFGE8	6.38472e-06	-1.49392	T5 and Above down
AARS2	6.44913e-06	-1.26274	T5 and Above down
SPG7	6.54368e-06	-1.18514	T5 and Above down
NCKAP1L	6.57031e-06	-1.22004	T5 and Above down
PGAP3	6.87548e-06	-1.31251	T5 and Above down
FAM45A	6.89162e-06	1.37817	T5 and Above up
SFRS11	7.23258e-06	1.42682	T5 and Above up
BSCL2	7.24063e-06	-1.35339	T5 and Above down
PPM1B	7.28343e-06	1.35221	T5 and Above up
ITPKB	7.45004e-06	-1.27643	T5 and Above down
GAL3ST4	7.52776e-06	-1.38531	T5 and Above down
TOMM34	7.57017e-06	-1.30536	T5 and Above down
STIP1	7.72768e-06	-1.35632	T5 and Above down
EXOC7	7.81782e-06	-1.18259	T5 and Above down
TMED5	7.93156e-06	1.58374	T5 and Above up
MAP4K2	8.0793e-06	-1.19719	T5 and Above down
DDB1	8.15404e-06	-1.29605	T5 and Above down
NDUFAB1	8.39757e-06	1.34692	T5 and Above up
LSM6	8.51575e-06	1.26175	T5 and Above up
C2ORF77	8.6728e-06	-1.36107	T5 and Above down
GEMIN4	8.73218e-06	-1.30182	T5 and Above down
DAGLB	8.92867e-06	-1.26025	T5 and Above down
CHD8	8.94348e-06	-1.36456	T5 and Above down
BTBD10	9.07057e-06	1.33087	T5 and Above up
MGC10997	9.18335e-06	-1.2299	T5 and Above down
AARS	9.25045e-06	-1.31063	T5 and Above down
CRY2	9.25818e-06	-1.22841	T5 and Above down
SLC25A23	9.52346e-06	-1.42341	T5 and Above down
ZDHHC5	9.71517e-06	-1.25577	T5 and Above down
LOC728059	1.02082e-05	1.63102	T5 and Above up
FTSJ3	1.04545e-05	-1.24376	T5 and Above down
MCTP2	1.04938e-05	1.47287	T5 and Above up
AZI1	1.05046e-05	-1.20129	T5 and Above down
LOC642017	1.06217e-05	-1.23761	T5 and Above down
STK38L	1.11562e-05	1.32834	T5 and Above up
C2ORF29	1.16499e-05	-1.26496	T5 and Above down
EXOC1	1.17877e-05	1.31298	T5 and Above up
PAG1	1.26347e-05	1.30303	T5 and Above up
DHX37	1.26451e-05	-1.22195	T5 and Above down
PSMC3	1.26689e-05	-1.23734	T5 and Above down
GCA	1.3109e-05	1.57403	T5 and Above up
FDFT1	1.33025e-05	-1.19856	T5 and Above down
CPNE8	1.34112e-05	1.37015	T5 and Above up
HARS	1.36885e-05	-1.34744	T5 and Above down
ANXA1	1.37756e-05	1.70411	T5 and Above up
VPS11	1.43095e-05	-1.22479	T5 and Above down
NICN1	1.50258e-05	-1.18539	T5 and Above down
PNPLA7	1.52274e-05	-1.39811	T5 and Above down
VAMP7	1.52372e-05	1.39798	T5 and Above up
OSTM1	1.55778e-05	1.44571	T5 and Above up
GSDMB	1.59952e-05	-1.24637	T5 and Above down
IL18BP	1.60047e-05	-1.18763	T5 and Above down
MAP2K1IP1	1.60793e-05	1.6018	T5 and Above up
SPSB3	1.62191e-05	-1.23464	T5 and Above down
TGIF2	1.69844e-05	-1.24613	T5 and Above down
CD7	1.70471e-05	-1.54978	T5 and Above down
RAB11FIP2	1.70955e-05	1.42311	T5 and Above up
ACSL4	1.72541e-05	1.38057	T5 and Above up
LOC442609	1.81007e-05	1.25082	T5 and Above up
NSMCE1	1.8549e-05	-1.3039	T5 and Above down
SPAST	1.92239e-05	1.29766	T5 and Above up
COG2	1.94885e-05	-1.21848	T5 and Above down
FAM49B	1.98657e-05	1.46958	T5 and Above up
PIGY	1.98779e-05	1.44811	T5 and Above up
SUMF2	2.00089e-05	-1.25942	T5 and Above down
PSMB2	2.02333e-05	-1.18424	T5 and Above down
NOL6	2.05593e-05	-1.20972	T5 and Above down
C14ORF173	2.05858e-05	-1.35364	T5 and Above down
POLA2	2.08825e-05	-1.21824	T5 and Above down
SIPA1	2.09673e-05	-1.26213	T5 and Above down
SMAD5	2.10064e-05	1.27161	T5 and Above up
UBXN4	2.1009e-05	1.38168	T5 and Above up
SKIV2L	2.13784e-05	-1.22792	T5 and Above down
EMD	2.14486e-05	-1.22984	T5 and Above down
NEIL2	2.14627e-05	-1.42855	T5 and Above down
C1ORF131	2.17374e-05	1.32174	T5 and Above up
WDR23	2.19795e-05	-1.18614	T5 and Above down
SLC25A38	2.20959e-05	-1.31095	T5 and Above down
IRAK4	2.21174e-05	1.31101	T5 and Above up
LOC727758	2.24643e-05	1.35303	T5 and Above up
DSE	2.30291e-05	1.27544	T5 and Above up
RDBP	2.32405e-05	-1.26141	T5 and Above down
HMHA1	2.32516e-05	-1.31441	T5 and Above down
PRCC	2.3423e-05	-1.20842	T5 and Above down
BAZ1A	2.40963e-05	1.3963	T5 and Above up
LAT	2.41375e-05	-1.33055	T5 and Above down
MFSD1	2.43958e-05	1.28319	T5 and Above up
SIAH1	2.47872e-05	1.24805	T5 and Above up
ZNF791	2.50021e-05	1.26377	T5 and Above up
BNIP2	2.59567e-05	1.47435	T5 and Above up
KAT2A	2.60936e-05	-1.23905	T5 and Above down
BMS1	2.64624e-05	-1.26163	T5 and Above down
PPCS	2.72201e-05	1.2928	T5 and Above up
MLLT6	2.74893e-05	-1.31335	T5 and Above down
SARS	2.75507e-05	-1.1893	T5 and Above down
GRAP	2.77118e-05	-1.28921	T5 and Above down
KIAA1310	2.77744e-05	-1.20612	T5 and Above down
PUF60	2.78627e-05	-1.25583	T5 and Above down
CLK4	2.83115e-05	1.65094	T5 and Above up
FDPS	2.83336e-05	-1.30402	T5 and Above down
STX5	2.8344e-05	-1.17402	T5 and Above down
HIST1H2AC	2.85295e-05	1.55579	T5 and Above up
ALAD	2.85305e-05	-1.16795	T5 and Above down
COMMD2	2.89939e-05	1.45216	T5 and Above up
SH2D2A	2.89984e-05	-1.28866	T5 and Above down
DHRS3	2.90424e-05	-1.38072	T5 and Above down
TRIM66	2.93265e-05	-1.33897	T5 and Above down
TIAF1	3.0076e-05	-1.25274	T5 and Above down
CDK10	3.01887e-05	-1.23833	T5 and Above down
AGTPBP1	3.04909e-05	1.3518	T5 and Above up
RAD54L2	3.07834e-05	-1.29836	T5 and Above down
PCSK7	3.07975e-05	-1.25362	T5 and Above down
SAP30	3.08414e-05	1.4597	T5 and Above up
ZFAND6	3.09063e-05	1.3249	T5 and Above up
PI4KB	3.12479e-05	-1.21057	T5 and Above down
LOC151579	3.17681e-05	1.36473	T5 and Above up
SLBP	3.17714e-05	1.24359	T5 and Above up
BRMS1	3.19388e-05	-1.13874	T5 and Above down
RNF170	3.20971e-05	1.318	T5 and Above up
MIF4GD	3.27906e-05	-1.24599	T5 and Above down
MGC40069	3.31607e-05	1.2941	T5 and Above up
WTAP	3.34478e-05	1.17942	T5 and Above up
POMGNT1	3.4008e-05	-1.27867	T5 and Above down
CCPG1	3.40883e-05	1.46999	T5 and Above up
LOC650098	3.44783e-05	1.67643	T5 and Above up
BCAS4	3.5328e-05	-1.33066	T5 and Above down
CTSB	3.54014e-05	-1.42099	T5 and Above down
WDR54	3.55495e-05	-1.26423	T5 and Above down
CARD11	3.56703e-05	-1.4783	T5 and Above down
AVPI1	3.62904e-05	-1.33174	T5 and Above down
OGFRL1	3.7169e-05	1.48099	T5 and Above up
ACTR10	3.7474e-05	1.21637	T5 and Above up
MOBKL1B	3.75751e-05	1.38844	T5 and Above up
ACTR1A	3.82059e-05	-1.26573	T5 and Above down
TMED10	3.87397e-05	1.39646	T5 and Above up
MST4	4.07133e-05	1.30116	T5 and Above up
WDR46	4.10012e-05	-1.25056	T5 and Above down
CLK3	4.11963e-05	-1.21537	T5 and Above down
MRPL37	4.13069e-05	-1.20234	T5 and Above down
IQCC	4.15422e-05	-1.30222	T5 and Above down
ATIC	4.16025e-05	-1.27078	T5 and Above down
PELP1	4.17384e-05	-1.27986	T5 and Above down
CCNC	4.18775e-05	1.36724	T5 and Above up
LOC391811	4.24046e-05	-1.27182	T5 and Above down
ZSWIM1	4.25078e-05	-1.20587	T5 and Above down
SETDB1	4.25923e-05	-1.20878	T5 and Above down
SOCS4	4.32875e-05	1.23708	T5 and Above up
FAM134C	4.35074e-05	-1.25629	T5 and Above down
OAZ3	4.36411e-05	1.46451	T5 and Above up
SRP19	4.39525e-05	1.34157	T5 and Above up
CCDC92	4.51467e-05	-1.25461	T5 and Above down
CYFIP2	4.58686e-05	-1.25395	T5 and Above down
DEGS1	4.6449e-05	1.26147	T5 and Above up
VCP	4.67653e-05	-1.23359	T5 and Above down
MS4A6A	4.80654e-05	1.44377	T5 and Above up
ALG6	4.81486e-05	1.29685	T5 and Above up
TRIM33	4.83755e-05	1.3535	T5 and Above up
CCBL1	4.87929e-05	-1.22058	T5 and Above down
WDR61	4.90937e-05	1.27689	T5 and Above up
DEF6	4.91347e-05	-1.18685	T5 and Above down
TBK1	4.97349e-05	1.40636	T5 and Above up
ATG12	4.97811e-05	1.27998	T5 and Above up
NOP14	5.00366e-05	-1.22912	T5 and Above down
MCM3AP	5.01999e-05	-1.20667	T5 and Above down
DHX16	5.04486e-05	-1.15748	T5 and Above down
RTN4	5.06808e-05	1.31537	T5 and Above up
NMT1	5.09626e-05	-1.27634	T5 and Above down
ARNTL	5.11894e-05	1.26171	T5 and Above up
FAM76B	5.14514e-05	1.46229	T5 and Above up
DLD	5.14985e-05	1.34869	T5 and Above up
CUGBP2	5.15351e-05	1.22863	T5 and Above up
WDR42A	5.17782e-05	-1.19534	T5 and Above down
CNBP	5.2148e-05	1.3064	T5 and Above up
RHBDD1	5.24549e-05	-1.18302	T5 and Above down
OCEL1	5.26005e-05	-1.23852	T5 and Above down
ZNF777	5.27073e-05	-1.23063	T5 and Above down
IKBKB	5.30826e-05	-1.12731	T5 and Above down
UBL4A	5.33579e-05	-1.25972	T5 and Above down
NCOA3	5.41898e-05	-1.18254	T5 and Above down
SGSM2	5.58468e-05	-1.20226	T5 and Above down
SLC5A6	5.59645e-05	-1.24337	T5 and Above down
HERC4	5.62444e-05	1.27227	T5 and Above up
NPTN	5.64077e-05	1.28851	T5 and Above up
TMEM170B	5.64274e-05	1.5922	T5 and Above up
PHF19	5.67552e-05	-1.14703	T5 and Above down
FOXJ2	5.69647e-05	-1.39859	T5 and Above down
EVI2A	5.69852e-05	1.90206	T5 and Above up
LRRC28	5.88019e-05	-1.21287	T5 and Above down
MAP3K8	5.92362e-05	1.38308	T5 and Above up
EHD1	5.93039e-05	-1.29232	T5 and Above down
EDC3	5.97964e-05	-1.28857	T5 and Above down
HADHA	5.98704e-05	-1.26124	T5 and Above down
CBLB	5.99024e-05	-1.25636	T5 and Above down
FANCE	5.99723e-05	-1.22912	T5 and Above down
ABHD3	6.00011e-05	1.55191	T5 and Above up
TRPV2	6.05415e-05	-1.24156	T5 and Above down
EML3	6.10102e-05	-1.23217	T5 and Above down
GGNBP2	6.10682e-05	1.24529	T5 and Above up
TMEM138	6.19412e-05	-1.23285	T5 and Above down
GOLGA7	6.32362e-05	1.15077	T5 and Above up
FUK	6.37514e-05	-1.25728	T5 and Above down
KRIT1	6.44383e-05	1.16152	T5 and Above up
IKBKE	6.4467e-05	-1.28779	T5 and Above down
ARIH2	6.54549e-05	-1.15909	T5 and Above down
CYB5R4	6.58846e-05	1.41266	T5 and Above up
SLC7A5	6.59899e-05	-1.70972	T5 and Above down
NUMA1	6.61229e-05	-1.30162	T5 and Above down
PALB2	6.69987e-05	-1.24145	T5 and Above down
BCL9	6.70175e-05	-1.27774	T5 and Above down
MRPS16	6.75551e-05	-1.21261	T5 and Above down
ELOVL5	6.75657e-05	1.39856	T5 and Above up
JMJD1C	6.78136e-05	1.45698	T5 and Above up
TPRG1L	6.92982e-05	-1.20902	T5 and Above down
MCRS1	6.93209e-05	-1.224	T5 and Above down
WDR4	6.96922e-05	-1.15333	T5 and Above down
SNX6	7.02301e-05	-1.1651	T5 and Above down
LOC92249	7.11698e-05	-1.23073	T5 and Above down
SPHK2	7.12107e-05	-1.26323	T5 and Above down
PHRF1	7.28115e-05	-1.2322	T5 and Above down
CAPZA2	7.36979e-05	1.65065	T5 and Above up
SELENOF	7.40809e-05	1.3685	T5 and Above up
LOC641705	7.57551e-05	-1.53836	T5 and Above down
C7ORF30	7.6051e-05	1.13554	T5 and Above up
C18ORF32	7.62549e-05	1.32607	T5 and Above up
GUSB	7.64842e-05	-1.21354	T5 and Above down
LOC151162	7.73601e-05	-1.2551	T5 and Above down
RFC1	7.77519e-05	-1.12993	T5 and Above down
SNX13	7.82488e-05	1.42425	T5 and Above up
FAM96A	7.98742e-05	1.55276	T5 and Above up
RB1CC1	8.0964e-05	1.60882	T5 and Above up
ZNF160	8.26527e-05	-1.22685	T5 and Above down
FLJ38482	8.2936e-05	1.2687	T5 and Above up
FLJ12078	8.31559e-05	-1.23871	T5 and Above down
NFXL1	8.4487e-05	1.59181	T5 and Above up
ATP11B	8.49284e-05	1.24912	T5 and Above up
MFSD5	8.51337e-05	-1.17687	T5 and Above down
EFHA1	8.56103e-05	1.4318	T5 and Above up
PNPLA6	8.56111e-05	-1.25127	T5 and Above down
NFKBIZ	8.59437e-05	1.39235	T5 and Above up
CSF1R	8.71464e-05	-1.37699	T5 and Above down
DBR1	8.72454e-05	1.17199	T5 and Above up
TSNAX	8.73757e-05	1.3158	T5 and Above up
ACTR3	8.84409e-05	1.39829	T5 and Above up
COG4	8.96709e-05	-1.26454	T5 and Above down
B4GALT3	8.96838e-05	-1.41275	T5 and Above down
MARCH7	8.98545e-05	1.56742	T5 and Above up
PTPN11	9.02088e-05	1.28259	T5 and Above up
GKN2	9.03052e-05	1.30472	T5 and Above up
LOC648526	9.04871e-05	-1.62485	T5 and Above down
PRDX3	9.50575e-05	1.24892	T5 and Above up
ARFIP1	9.53372e-05	1.29091	T5 and Above up
STK25	9.58473e-05	-1.19549	T5 and Above down
SPOPL	9.58481e-05	1.29874	T5 and Above up
CENPB	9.69338e-05	-1.19626	T5 and Above down
C6ORF47	9.74199e-05	-1.27163	T5 and Above down
ATP13A1	9.80185e-05	-1.36005	T5 and Above down
SNX17	9.89285e-05	-1.16304	T5 and Above down
NBAS	9.97001e-05	-1.29892	T5 and Above down
ANXA6	9.97294e-05	-1.25354	T5 and Above down
ANKRD49	9.99396e-05	1.53029	T5 and Above up
BRP44L	0.000100535	1.24288	T5 and Above up
ATPGD1	0.000101836	-1.31453	T5 and Above down
TPK1	0.000102624	1.24926	T5 and Above up
NUDC	0.000103137	-1.23761	T5 and Above down
SEC61B	0.000103356	1.16727	T5 and Above up
ZC3H10	0.00010503	-1.16498	T5 and Above down
LOC644591	0.000105412	-1.25378	T5 and Above down
ENTPD1	0.000105804	1.26892	T5 and Above up
ZNF716	0.000106136	-1.23583	T5 and Above down
PPME1	0.000106634	-1.29253	T5 and Above down
ASCC2	0.000107229	-1.66161	T5 and Above down
WDR6	0.000107494	-1.26287	T5 and Above down
SRP9	0.000108551	1.51073	T5 and Above up
DDX24	0.000108557	-1.30177	T5 and Above down
GNL1	0.000109698	-1.26273	T5 and Above down
LOC647081	0.000109783	1.27237	T5 and Above up
LOC729148	0.00010988	1.35458	T5 and Above up
FAM116B	0.000111176	-1.56729	T5 and Above down
TBC1D15	0.000111196	1.37547	T5 and Above up
PCMTD1	0.000111414	1.59002	T5 and Above up
STRN3	0.000111499	1.31441	T5 and Above up
RQCD1	0.000111539	1.28516	T5 and Above up
SLCO4C1	0.000111788	1.29788	T5 and Above up
DYNLT3	0.000114737	1.33532	T5 and Above up
SLC40A1	0.000116249	1.3728	T5 and Above up
DHPS	0.000116605	-1.2185	T5 and Above down
PIGM	0.000118005	-1.25261	T5 and Above down
DGCR6	0.000118538	-1.2544	T5 and Above down
CENTB2	0.000118841	1.34362	T5 and Above up
LOC100132829	0.000119022	-1.32983	T5 and Above down
RGS18	0.000119439	1.72649	T5 and Above up
ADD3	0.000120164	1.35248	T5 and Above up
PAQR8	0.000120406	-1.25755	T5 and Above down
ATG4D	0.000120938	-1.20197	T5 and Above down
SP3	0.000123546	1.35804	T5 and Above up
CD5	0.000123919	-1.39599	T5 and Above down
DOCK2	0.000124685	-1.24865	T5 and Above down
PPOX	0.000125004	-1.18891	T5 and Above down
MUL1	0.000125746	-1.17636	T5 and Above down
DDX59	0.000127731	1.25585	T5 and Above up
AP1S2	0.00012797	1.61687	T5 and Above up
HCFC1	0.000128982	-1.3422	T5 and Above down
FLJ45445	0.000129645	1.33061	T5 and Above up
IFNGR1	0.000130179	1.46009	T5 and Above up
FLJ11783	0.00013127	-1.23326	T5 and Above down
CD46	0.000131467	1.50766	T5 and Above up
ARAF	0.00013289	-1.22208	T5 and Above down
SLC35F5	0.000134274	1.29762	T5 and Above up
PELI1	0.000135765	1.46487	T5 and Above up
XRCC1	0.000136976	-1.23447	T5 and Above down
GAPT	0.000137266	1.47382	T5 and Above up
LOC152578	0.0001382	-1.52149	T5 and Above down
LDLR	0.000138341	-1.30092	T5 and Above down
SKAP2	0.000138968	1.4195	T5 and Above up
MTDH	0.000139718	1.26812	T5 and Above up
FNDC3B	0.000139826	1.33544	T5 and Above up
SERINC1	0.0001401	1.35753	T5 and Above up
SH3BGRL	0.000140561	1.31944	T5 and Above up
WSB1	0.000140851	1.24721	T5 and Above up
LOC387686	0.000143799	-1.86297	T5 and Above down
SQSTM1	0.000145143	-1.26788	T5 and Above down
CHD9	0.00014759	1.28375	T5 and Above up
TSSC4	0.000147889	-1.26543	T5 and Above down
ZNF317	0.000148307	-1.18674	T5 and Above down
SLC16A13	0.0001486	-1.40448	T5 and Above down
TMEM99	0.000148974	-1.19545	T5 and Above down
CAT	0.000149172	1.36041	T5 and Above up
CLOCK	0.00014945	-1.25214	T5 and Above down
DCAKD	0.000149791	-1.22313	T5 and Above down
ATP5C1	0.000150636	1.59905	T5 and Above up
GNA13	0.000151122	1.30633	T5 and Above up
C17ORF70	0.000151355	-1.21646	T5 and Above down
STXBP5	0.000151532	1.38255	T5 and Above up
GPX3	0.000152923	-1.2855	T5 and Above down
TXNDC17	0.000152928	1.47636	T5 and Above up
SRRM2	0.000153218	-1.27621	T5 and Above down
RANBP6	0.000153904	1.20034	T5 and Above up
LOC642755	0.000154228	-1.21595	T5 and Above down
CLK1	0.000154324	1.5511	T5 and Above up
AGGF1	0.00015692	1.25821	T5 and Above up
HIF1AN	0.000158609	-1.19863	T5 and Above down
LOC728743	0.000159426	-1.28596	T5 and Above down
ITGA5	0.000159883	-1.31311	T5 and Above down
SEC61A1	0.000160561	-1.18078	T5 and Above down
LYST	0.000162114	1.28609	T5 and Above up
TMBIM4	0.000162904	1.2692	T5 and Above up
FAM153B	0.000162999	-1.56719	T5 and Above down
RNMT	0.0001636	-1.21665	T5 and Above down
TMX3	0.000163812	1.50166	T5 and Above up
STRADA	0.000167409	-1.1503	T5 and Above down
ANAPC1	0.000169587	-1.13902	T5 and Above down
CD99L2	0.000170129	-1.18405	T5 and Above down
PTBP2	0.000170529	1.38085	T5 and Above up
SPNS1	0.000170548	-1.2972	T5 and Above down
SUZ12	0.000171425	1.40117	T5 and Above up
XPO7	0.000171425	-1.57277	T5 and Above down
PTEN	0.000172223	1.30809	T5 and Above up
EIF3B	0.000173047	-1.30221	T5 and Above down
USP1	0.000173083	1.25804	T5 and Above up
TNRC15	0.000173412	-1.18001	T5 and Above down
GPI	0.000174292	-1.27283	T5 and Above down
CTGLF7	0.000174356	-1.23195	T5 and Above down
GAK	0.000175043	-1.19268	T5 and Above down
LACTB	0.000175526	1.18807	T5 and Above up
MORC3	0.00017569	1.41653	T5 and Above up
C16ORF63	0.000176018	1.34283	T5 and Above up
TRAPPC1	0.00017766	-1.18714	T5 and Above down
METTL13	0.000177814	-1.16647	T5 and Above down
VRK3	0.00017871	-1.22571	T5 and Above down
KHSRP	0.000179455	-1.40439	T5 and Above down
CALM2	0.000179621	1.24194	T5 and Above up
PIAS4	0.000180105	-1.22413	T5 and Above down
PTPN12	0.000180387	1.33825	T5 and Above up
PPP1CB	0.000181293	1.43021	T5 and Above up
UBE2E1	0.000181929	1.28701	T5 and Above up
FLJ21986	0.000185445	1.31641	T5 and Above up
FLJ10213	0.000186424	-1.18808	T5 and Above down
FLJ13224	0.000186645	-1.37753	T5 and Above down
TCEB3	0.000187407	-1.23997	T5 and Above down
CD36	0.000187692	1.44789	T5 and Above up
C17ORF68	0.000187825	-1.24912	T5 and Above down
ARL2	0.000188969	-1.23345	T5 and Above down
LOC653226	0.00018905	1.53046	T5 and Above up
PAF1	0.000189178	-1.22098	T5 and Above down
TNFRSF14	0.000189287	-1.15902	T5 and Above down
UBLCP1	0.000190053	1.37823	T5 and Above up
NOL12	0.000190089	-1.17447	T5 and Above down
LOC100131096	0.000190816	-1.33847	T5 and Above down
PHF20L1	0.000190954	1.29279	T5 and Above up
RAB7L1	0.000192318	1.22966	T5 and Above up
ATP5G1	0.000195051	-1.1874	T5 and Above down
SMC4	0.000197695	1.22485	T5 and Above up
ZDHHC17	0.000198793	1.43287	T5 and Above up
FIG4	0.000201202	-1.2139	T5 and Above down
GNAI3	0.00020139	1.44459	T5 and Above up
NOL10	0.000203312	-1.57847	T5 and Above down
IRS2	0.000203682	1.46056	T5 and Above up
GPER	0.000203868	1.3987	T5 and Above up
DPAGT1	0.00020457	-1.1977	T5 and Above down
CRTAP	0.000207521	1.31651	T5 and Above up
TAF7	0.000208191	1.43633	T5 and Above up
TUBB	0.000209046	-1.21402	T5 and Above down
LOC646808	0.000209813	-1.23555	T5 and Above down
CNOT2	0.000209994	-1.16073	T5 and Above down
PSMF1	0.000210223	-1.41295	T5 and Above down
EML2	0.000210252	-1.1738	T5 and Above down
UNC84B	0.000211577	-1.25098	T5 and Above down
NSUN7	0.00021326	1.35164	T5 and Above up
SENP6	0.000215507	1.318	T5 and Above up
PHF15	0.00021551	-1.29435	T5 and Above down
LOC650254	0.000216552	-1.26398	T5 and Above down
ZNF689	0.00021747	-1.25939	T5 and Above down
C1ORF56	0.000217678	1.25187	T5 and Above up
NAMPT	0.000219922	1.49438	T5 and Above up
DNAJC13	0.000222054	-1.21336	T5 and Above down
LOC728877	0.000222888	1.37595	T5 and Above up
C17ORF69	0.000222979	1.48932	T5 and Above up
LMBRD1	0.000224247	1.30394	T5 and Above up
SLFN11	0.00022502	1.26356	T5 and Above up
HECW2	0.000226443	1.38391	T5 and Above up
RASA1	0.000227962	1.27588	T5 and Above up
CMTM6	0.000228088	1.36037	T5 and Above up
SOAT1	0.000232642	1.31157	T5 and Above up
CCT3	0.000232647	-1.15886	T5 and Above down
HNRPH3	0.000232845	1.33514	T5 and Above up
SOX8	0.000233579	-1.32634	T5 and Above down
ANAPC5	0.000233821	-1.11363	T5 and Above down
UGP2	0.000234825	1.14398	T5 and Above up
C9ORF114	0.000235014	-1.24608	T5 and Above down
UBA3	0.000235094	1.27841	T5 and Above up
FAM65A	0.000236083	-1.26648	T5 and Above down
KLHL5	0.000236683	1.15631	T5 and Above up
NDUFS7	0.000239917	-1.22762	T5 and Above down
AMT	0.000240886	-1.26165	T5 and Above down
KIAA1600	0.000241893	1.43598	T5 and Above up
SESN1	0.000242097	1.39714	T5 and Above up
PLSCR3	0.000243202	-1.23124	T5 and Above down
IMPDH2	0.000248245	-1.25605	T5 and Above down
RPS6KB2	0.000248697	-1.16984	T5 and Above down
DSC2	0.000250106	1.49347	T5 and Above up
PAFAH1B3	0.000252443	-1.25133	T5 and Above down
LOC100131164	0.000252533	-1.99222	T5 and Above down
RRM2B	0.00025356	1.3298	T5 and Above up
MMS19	0.000253965	-1.19001	T5 and Above down
PTMA	0.000254924	1.49998	T5 and Above up
ACACA	0.000254962	-1.16926	T5 and Above down
XYLT2	0.00025546	-1.18747	T5 and Above down
CASP3	0.000259895	1.43686	T5 and Above up
RNF160	0.000260536	1.30562	T5 and Above up
SCAMP1	0.000260688	1.25587	T5 and Above up
U2AF1L2	0.000262564	-1.31427	T5 and Above down
ZNF784	0.000263406	-1.21845	T5 and Above down
LOC440313	0.000264509	-1.88283	T5 and Above down
AP4B1	0.00026461	-1.16351	T5 and Above down
GLCE	0.000264885	1.30601	T5 and Above up
VAMP4	0.000265192	1.23332	T5 and Above up
ESYT1	0.000265828	-1.3225	T5 and Above down
FBXO31	0.000266474	-1.2168	T5 and Above down
DPYD	0.000266717	1.35006	T5 and Above up
RAP1GDS1	0.000269346	1.14359	T5 and Above up
HSDL2	0.00026949	1.31614	T5 and Above up
C2ORF25	0.000271043	1.21101	T5 and Above up
SFT2D1	0.000271074	1.26574	T5 and Above up
C20ORF27	0.00027287	-1.32007	T5 and Above down
ROD1	0.000278565	1.25722	T5 and Above up
C4ORF33	0.000282457	1.38721	T5 and Above up
HPGD	0.000283233	1.29584	T5 and Above up
C12ORF35	0.000283294	1.37092	T5 and Above up
GPR146	0.000284413	-1.50027	T5 and Above down
CXORF38	0.000287393	1.27159	T5 and Above up
LOC400455	0.000288943	-1.24905	T5 and Above down
VCPIP1	0.000291511	1.44404	T5 and Above up
LARS	0.000292216	-1.26684	T5 and Above down
KIR3DL2	0.000294218	-1.77686	T5 and Above down
URG4	0.000294893	-1.18188	T5 and Above down
C14ORF80	0.000297804	-1.25421	T5 and Above down
C20ORF177	0.00030117	1.29562	T5 and Above up
E2F3	0.000302762	1.31787	T5 and Above up
PITRM1	0.000303726	-1.22899	T5 and Above down
XRCC6BP1	0.000304	1.25143	T5 and Above up
RBM10	0.00030673	-1.17643	T5 and Above down
LOC650029	0.000308272	-1.12977	T5 and Above down
ST6GALNAC6	0.000310263	-1.30633	T5 and Above down
C14ORF142	0.000311527	1.53073	T5 and Above up
LOC286208	0.000312234	-1.24422	T5 and Above down
RAB10	0.000315268	1.30132	T5 and Above up
ACSS2	0.00031563	-1.17469	T5 and Above down
ALG3	0.000317912	-1.15009	T5 and Above down
C14ORF129	0.000318925	1.37775	T5 and Above up
LOC643665	0.000320659	-1.68653	T5 and Above down
FAM110A	0.000320874	-1.28621	T5 and Above down
LOC641844	0.000322723	1.3041	T5 and Above up
VARS2	0.000322965	-1.29196	T5 and Above down
CUL9	0.000323406	-1.25287	T5 and Above down
ZNF212	0.000326322	-1.17355	T5 and Above down
TMCO3	0.000326435	1.31645	T5 and Above up
FBXO30	0.000328776	1.22924	T5 and Above up
CCDC76	0.000330002	1.51501	T5 and Above up
RAB8B	0.000330883	1.44487	T5 and Above up
FAM120B	0.00033102	-1.20583	T5 and Above down
ZNF281	0.00033314	1.40746	T5 and Above up
CASP8	0.000334377	1.28554	T5 and Above up
CD6	0.000335613	-1.33765	T5 and Above down
ACADM	0.000338664	1.34594	T5 and Above up
LOC644363	0.000344841	1.32408	T5 and Above up
CRLS1	0.000346163	1.39075	T5 and Above up
TLK1	0.00034896	1.34488	T5 and Above up
GSTA2	0.000349382	1.25306	T5 and Above up
PIGA	0.000350841	1.27034	T5 and Above up
EIF6	0.000352831	-1.18803	T5 and Above down
PLEKHA9	0.000353352	-1.16456	T5 and Above down
LOC255783	0.000353374	-1.28552	T5 and Above down
PIGB	0.000355453	1.32279	T5 and Above up
TRIM43	0.000357266	-1.25592	T5 and Above down
C20ORF4	0.000358627	-1.18059	T5 and Above down
ZNF598	0.000360367	-1.12758	T5 and Above down
HEXB	0.000360369	1.19971	T5 and Above up
TUG1	0.000367846	-1.17411	T5 and Above down
E2F2	0.000368571	-1.80436	T5 and Above down
ZGPAT	0.000368917	-1.15744	T5 and Above down
NOP56	0.000369585	-1.15697	T5 and Above down
PGAM4	0.000371512	1.15902	T5 and Above up
VBP1	0.000374135	1.50234	T5 and Above up
TXNRD2	0.000374267	-1.15091	T5 and Above down
G6PC	0.000377436	-1.45501	T5 and Above down
LOC100133923	0.000377557	1.47793	T5 and Above up
GNAQ	0.000378456	1.4316	T5 and Above up
MED16	0.000380276	-1.32766	T5 and Above down
CREB5	0.000380526	1.45908	T5 and Above up
TP53INP1	0.000384472	1.33648	T5 and Above up
ZFAND5	0.000384747	1.35951	T5 and Above up
HDAC1	0.000385829	-1.18465	T5 and Above down
SGK	0.000386957	1.34946	T5 and Above up
ING3	0.000392921	1.16097	T5 and Above up
FEM1A	0.000393052	-1.29389	T5 and Above down
PTAR1	0.000394795	1.4883	T5 and Above up
TNK2	0.000396959	-1.16167	T5 and Above down
GSPT1	0.000397896	-1.52104	T5 and Above down
SLC38A2	0.000399051	1.56146	T5 and Above up
ZNF296	0.000400726	-1.25524	T5 and Above down
LOC441089	0.000405481	-1.15922	T5 and Above down
LOC644774	0.000406054	1.22281	T5 and Above up
PTPRO	0.00040691	1.28326	T5 and Above up
HIGD1A	0.000406916	1.38112	T5 and Above up
MADD	0.000408971	-1.21311	T5 and Above down
C7ORF41	0.000411492	-1.31277	T5 and Above down
SAR1B	0.000412042	1.30482	T5 and Above up
WDR27	0.000412584	-1.27824	T5 and Above down
COPS7A	0.000412644	-1.16566	T5 and Above down
ASNSD1	0.000413077	1.43073	T5 and Above up
GTF3C2	0.000417849	-1.1595	T5 and Above down
PDPK1	0.000418588	1.18683	T5 and Above up
LOC440498	0.000419023	-1.20296	T5 and Above down
ERGIC2	0.000419961	1.39908	T5 and Above up
ARD1A	0.000420017	-1.1832	T5 and Above down
CS	0.000422364	-1.16366	T5 and Above down
FOXN2	0.000422376	1.47702	T5 and Above up
CSGALNACT2	0.000423182	1.43057	T5 and Above up
CDKN1B	0.000423698	1.23051	T5 and Above up
SMARCD1	0.000424113	-1.1565	T5 and Above down
TOPORS	0.000424553	1.21772	T5 and Above up
GLS	0.000426137	-1.22175	T5 and Above down
MITD1	0.000430732	1.26503	T5 and Above up
TACO1	0.000430931	-1.13058	T5 and Above down
REXO4	0.000431705	-1.27205	T5 and Above down
GZMB	0.000431941	-1.56174	T5 and Above down
TRK1	0.000434223	-1.40785	T5 and Above down
NFE2L2	0.000434324	1.25476	T5 and Above up
ST3GAL6	0.000435411	1.41537	T5 and Above up
NAT9	0.000435682	-1.19629	T5 and Above down
H3F3B	0.00043597	1.19266	T5 and Above up
ITPR3	0.000437568	-1.26451	T5 and Above down
SDHD	0.000440663	1.3097	T5 and Above up
LIG1	0.000440818	-1.23511	T5 and Above down
NIN	0.000440839	1.23893	T5 and Above up
ITGB3BP	0.000442112	1.35362	T5 and Above up
BLCAP	0.000442886	-1.13111	T5 and Above down
FAM159A	0.000442925	-1.27271	T5 and Above down
LOC646916	0.000452997	-1.19252	T5 and Above down
CDC42EP3	0.000453012	1.28083	T5 and Above up
ZNF320	0.000454249	-1.20931	T5 and Above down
SLC2A11	0.000454355	1.27931	T5 and Above up
USP11	0.000463246	-1.21703	T5 and Above down
BBS10	0.000464728	1.29281	T5 and Above up
TGOLN2	0.000465554	-1.1934	T5 and Above down
DCXR	0.000468518	-1.2485	T5 and Above down
NPHP3	0.000471543	1.31409	T5 and Above up
CRLF3	0.000472024	1.25875	T5 and Above up
AFG3L1	0.0004724	1.12895	T5 and Above up
TIPRL	0.000473077	1.15905	T5 and Above up
C7ORF53	0.000476103	1.3836	T5 and Above up
ALG8	0.000476146	-1.11735	T5 and Above down
TP53I3	0.000480769	1.2395	T5 and Above up
GCC1	0.000484058	-1.19455	T5 and Above down
RXRB	0.000490517	-1.16023	T5 and Above down
SNX33	0.000490682	1.22844	T5 and Above up
MOBKL3	0.000499798	1.29221	T5 and Above up
BCKDHA	0.000505393	-1.23883	T5 and Above down
LOC728698	0.000507547	1.18002	T5 and Above up
RNF34	0.000508305	1.11898	T5 and Above up
APOO	0.00050909	-1.17685	T5 and Above down
NISCH	0.000509558	-1.16951	T5 and Above down
RNF103	0.000509985	1.19608	T5 and Above up
FYB	0.000511898	1.24859	T5 and Above up
SPPL2A	0.000512087	1.25013	T5 and Above up
DGCR6L	0.000513106	-1.1972	T5 and Above down
STARD3NL	0.000515247	1.33546	T5 and Above up
STX11	0.000516576	1.36368	T5 and Above up
DCI	0.000517325	-1.3012	T5 and Above down
CALM3	0.00053239	-1.2544	T5 and Above down
MED30	0.000534374	1.27793	T5 and Above up
CHIC2	0.000534777	1.22975	T5 and Above up
KCTD18	0.000535384	1.2748	T5 and Above up
ATP5F1	0.000539373	1.22964	T5 and Above up
CAPN5	0.00054396	-1.25333	T5 and Above down
C1ORF165	0.000545418	1.25162	T5 and Above up
FIBP	0.000550666	-1.19935	T5 and Above down
LOC728188	0.000556054	1.27823	T5 and Above up
PRPF19	0.000558561	-1.22075	T5 and Above down
FBXO11	0.000561591	1.27359	T5 and Above up
ASXL1	0.000561686	-1.18032	T5 and Above down
AHCTF1	0.000565706	1.25651	T5 and Above up
C12ORF10	0.000569341	-1.2837	T5 and Above down
SNAPC4	0.000571733	-1.17004	T5 and Above down
LOC652627	0.000573577	-1.32855	T5 and Above down
FAS	0.000574105	1.24708	T5 and Above up
LOC441131	0.000574599	1.2028	T5 and Above up
DPY19L1	0.000579191	1.18857	T5 and Above up
CTSO	0.000580802	1.25936	T5 and Above up
PSMD10	0.000582856	1.27467	T5 and Above up
TBC1D9	0.000583371	1.33484	T5 and Above up
DOCK11	0.000586604	1.32202	T5 and Above up
TRAPPC6A	0.000587899	-1.1974	T5 and Above down
HSPB1	0.000588354	-1.41772	T5 and Above down
PPFIA1	0.000592525	1.17424	T5 and Above up
LY9	0.000594024	-1.22787	T5 and Above down
CCR2	0.00059781	1.2421	T5 and Above up
ZNF83	0.000600642	1.52339	T5 and Above up
SERPINA10	0.000601689	-1.26731	T5 and Above down
KPNA3	0.000602086	1.30036	T5 and Above up
LOC441455	0.00061181	-1.85836	T5 and Above down
CBR4	0.000612236	1.31507	T5 and Above up
DHFRL1	0.000613479	-1.11735	T5 and Above down
SCYL2	0.00061405	1.25739	T5 and Above up
ZMYM2	0.000614391	1.20357	T5 and Above up
ENO3	0.000615372	-1.17619	T5 and Above down
NPAL3	0.000617229	-1.23583	T5 and Above down
LOC100128805	0.000617668	-1.21447	T5 and Above down
RFWD2	0.000620714	1.22913	T5 and Above up
CD81	0.000625743	-1.24489	T5 and Above down
GGPS1	0.000625806	1.18166	T5 and Above up
ALCAM	0.000628726	1.30065	T5 and Above up
LMO4	0.000629044	1.17466	T5 and Above up
TMC6	0.000629248	-1.22065	T5 and Above down
ZBTB48	0.000630138	-1.1684	T5 and Above down
KIAA0194	0.000636827	-1.23711	T5 and Above down
CROP	0.000638836	1.3938	T5 and Above up
C16ORF30	0.000639166	-1.364	T5 and Above down
YY1AP1	0.000643503	-1.26425	T5 and Above down
GPBP1	0.00064622	1.29326	T5 and Above up
LOC284988	0.000646403	1.36635	T5 and Above up
PIK3AP1	0.000646557	1.38558	T5 and Above up
FRAG1	0.000646672	-1.25601	T5 and Above down
STRADB	0.000646679	-1.71736	T5 and Above down
LOC728026	0.000647368	1.2404	T5 and Above up
C5ORF24	0.00064755	1.24196	T5 and Above up
TLE4	0.000647938	1.27311	T5 and Above up
NUP93	0.000648809	-1.23089	T5 and Above down
DPP7	0.000649201	-1.21049	T5 and Above down
ARL5A	0.00065165	1.35917	T5 and Above up
FAM133B	0.000652806	1.29499	T5 and Above up
URM1	0.000653868	-1.16759	T5 and Above down
LOC100134144	0.000655937	-1.29182	T5 and Above down
NCLN	0.000657578	-1.19936	T5 and Above down
UNC45A	0.000659213	-1.16757	T5 and Above down
TAF1B	0.000663528	1.19891	T5 and Above up
SIK3	0.00066577	-1.19111	T5 and Above down
REEP5	0.000666537	1.42548	T5 and Above up
FBXO7	0.000667156	-1.5354	T5 and Above down
IDH3A	0.000670732	-1.20896	T5 and Above down
SMCHD1	0.000672347	1.41085	T5 and Above up
KEL	0.000676326	-1.47828	T5 and Above down
C20ORF55	0.000676636	-1.26724	T5 and Above down
FBXL20	0.000678555	-1.18191	T5 and Above down
SLC36A4	0.000679053	1.28699	T5 and Above up
ZMIZ2	0.000680658	-1.17827	T5 and Above down
C20ORF20	0.000684225	1.21469	T5 and Above up
ANXA2P1	0.000685078	1.28216	T5 and Above up
LOC100129960	0.000686002	1.32031	T5 and Above up
RAB3IL1	0.000687471	-1.76037	T5 and Above down
SACM1L	0.000688412	1.42524	T5 and Above up
COPS7B	0.000693832	-1.13923	T5 and Above down
DOPEY2	0.00069698	-1.27734	T5 and Above down
KLHL2	0.000698984	1.48798	T5 and Above up
C5ORF4	0.000701729	-1.70853	T5 and Above down
ABCA1	0.000701775	1.61176	T5 and Above up
MTMR6	0.000707369	1.42369	T5 and Above up
KIAA0232	0.000712138	1.32374	T5 and Above up
DTX2	0.000717029	-1.22094	T5 and Above down
TRMT61A	0.000718698	-1.23638	T5 and Above down
SBF1	0.000719707	-1.21067	T5 and Above down
LMO2	0.000722903	1.3152	T5 and Above up
CYP1B1	0.000725182	1.56804	T5 and Above up
SNX10	0.00073226	1.46819	T5 and Above up
ODC1	0.000733794	-1.44958	T5 and Above down
GNG10	0.000749582	1.75414	T5 and Above up
STK19	0.000755008	-1.13428	T5 and Above down
USP24	0.000758299	-1.18507	T5 and Above down
ACN9	0.000760174	1.24803	T5 and Above up
FNTB	0.000761011	-1.24004	T5 and Above down
TNPO2	0.000761069	-1.18761	T5 and Above down
OTUD6B	0.000773999	1.22135	T5 and Above up
RPUSD2	0.000774998	-1.20735	T5 and Above down
COPB1	0.000784281	1.19444	T5 and Above up
SHOC2	0.000785149	1.33219	T5 and Above up
PGM2	0.000785546	1.39521	T5 and Above up
LRRC41	0.000788242	-1.27113	T5 and Above down
B2M	0.000790359	1.27037	T5 and Above up
FLJ38717	0.000791775	-1.28592	T5 and Above down
KRCC1	0.000792081	1.31527	T5 and Above up
RNF146	0.000802804	1.19117	T5 and Above up
COMMD8	0.000806538	1.49534	T5 and Above up
RAPGEF2	0.000810982	1.30838	T5 and Above up
ERAL1	0.000813435	-1.25835	T5 and Above down
ZNF384	0.000821388	-1.15635	T5 and Above down
CHMP2B	0.000827572	1.33056	T5 and Above up
BCLAF1	0.000832622	1.25487	T5 and Above up
UBQLN4	0.000834892	-1.23886	T5 and Above down
LOC645317	0.000835049	1.20814	T5 and Above up
CDC123	0.000836917	1.1902	T5 and Above up
LUZP1	0.00084149	-1.25616	T5 and Above down
PSMD14	0.000842562	1.23295	T5 and Above up
LOC729841	0.00085131	1.19864	T5 and Above up
FHIT	0.000852976	-1.30447	T5 and Above down
PTCD1	0.000857466	-1.19982	T5 and Above down
MAP3K7	0.000857621	1.20322	T5 and Above up
SLC35A1	0.000860478	1.41737	T5 and Above up
DHCR7	0.000863252	-1.18327	T5 and Above down
SPATA2L	0.000864958	-1.27323	T5 and Above down
SNRNP27	0.000865213	1.18649	T5 and Above up
ZNF76	0.000866994	-1.18307	T5 and Above down
PHB	0.000867146	-1.17245	T5 and Above down
ADCK1	0.000869007	-1.22743	T5 and Above down
LOC100134407	0.000869109	1.26542	T5 and Above up
CCT6P1	0.000873157	1.14244	T5 and Above up
WDR57	0.000877464	-1.12994	T5 and Above down
HNRPLL	0.00087899	1.23453	T5 and Above up
PSMD6	0.000879301	1.14447	T5 and Above up
DNAJA4	0.000886338	-1.47767	T5 and Above down
MUS81	0.000886967	-1.15216	T5 and Above down
UROS	0.000887615	-1.23676	T5 and Above down
GPR160	0.000887667	1.48628	T5 and Above up
PRF1	0.000887853	-1.49712	T5 and Above down
TMEM71	0.000889051	1.29595	T5 and Above up
FAR1	0.000891019	1.33916	T5 and Above up
GFOD2	0.000892158	-1.47992	T5 and Above down
LHPP	0.000896723	-1.33872	T5 and Above down
LOC643933	0.000897337	-1.41162	T5 and Above down
TXNDC9	0.000897384	1.50846	T5 and Above up
GPA33	0.000898351	-1.27574	T5 and Above down
ZNF653	0.00090031	-1.34301	T5 and Above down
WDR74	0.000904425	-1.19849	T5 and Above down
RDH5	0.000905646	-1.22353	T5 and Above down
KIAA0586	0.000906084	-1.21314	T5 and Above down
USE1	0.000908605	-1.17475	T5 and Above down
LOC100134348	0.000908704	-1.23256	T5 and Above down
TMEM208	0.000909461	1.16742	T5 and Above up
C16ORF58	0.00091067	-1.18455	T5 and Above down
TSPAN33	0.000912143	-1.35844	T5 and Above down
PSME3	0.000913026	-1.19194	T5 and Above down
MMS19L	0.000915425	-1.15111	T5 and Above down
ATP6AP2	0.000920046	1.25143	T5 and Above up
E4F1	0.000922584	-1.25083	T5 and Above down
FBXL5	0.000922744	1.27835	T5 and Above up
LOC645094	0.000924913	1.31129	T5 and Above up
POLR3C	0.000931394	-1.13746	T5 and Above down
FLJ34047	0.000936564	-1.3455	T5 and Above down
NVL	0.000937087	-1.18103	T5 and Above down
ANKIB1	0.000938654	1.30736	T5 and Above up
RMI1	0.00094104	1.18729	T5 and Above up
GLRX	0.00094447	1.48334	T5 and Above up
UBE2O	0.000950064	-1.55155	T5 and Above down
RPAP1	0.000952838	-1.19596	T5 and Above down
AP1G2	0.000953795	-1.15645	T5 and Above down
THAP1	0.000955411	1.20034	T5 and Above up
SNRK	0.00095817	1.31503	T5 and Above up
GPR175	0.000962712	-1.74442	T5 and Above down
NR2C2AP	0.000963453	-1.16754	T5 and Above down
PRDX2	0.000967499	-1.53233	T5 and Above down
TMEM77	0.000972212	1.2945	T5 and Above up
SERPINA13	0.000973876	-1.90031	T5 and Above down
MRPS35	0.000974502	1.26898	T5 and Above up
SLC35C1	0.000976682	-1.1905	T5 and Above down
SARM1	0.000982413	-1.19801	T5 and Above down
SF3B2	0.00098732	-1.22422	T5 and Above down
ABHD6	0.000988771	-1.13992	T5 and Above down
LOC100134436	0.000989355	-1.30532	T5 and Above down
DDHD2	0.000990582	-1.16276	T5 and Above down
PNPLA8	0.00100087	1.1951	T5 and Above up
SPCS3	0.00100536	1.2799	T5 and Above up
SPOCK2	0.00100559	-1.31867	T5 and Above down
RPA1	0.00100618	-1.23794	T5 and Above down
PAN3	0.00100943	1.22833	T5 and Above up
KRT3	0.00100975	-1.4583	T5 and Above down
NHP2L1	0.00101101	-1.13922	T5 and Above down
USP8	0.00101276	1.2364	T5 and Above up
MIR1976	0.00101367	-1.78355	T5 and Above down
RUVBL2	0.00101473	-1.17324	T5 and Above down
CYB561D1	0.00102281	-1.13279	T5 and Above down
SMCR7L	0.0010265	-1.14324	T5 and Above down
TICAM2	0.00102828	1.19758	T5 and Above up
ZC3H18	0.00103247	-1.27535	T5 and Above down
FLNB	0.0010329	-1.30424	T5 and Above down
TM6SF1	0.00103408	1.3879	T5 and Above up
CBFB	0.0010351	1.22122	T5 and Above up
CP110	0.00103711	1.29901	T5 and Above up
SLC22A15	0.00103759	1.32127	T5 and Above up
RPS6KB1	0.00104122	1.30737	T5 and Above up
PCNP	0.00104399	1.41299	T5 and Above up
TSPAN17	0.00104567	-1.20581	T5 and Above down
KIF5B	0.00104901	1.23852	T5 and Above up
COPA	0.00104986	-1.14937	T5 and Above down
GPN2	0.00105187	-1.14887	T5 and Above down
FAM178A	0.00105385	-1.12298	T5 and Above down
ABHD8	0.00106121	-1.20775	T5 and Above down
PXMP3	0.00106127	1.37565	T5 and Above up
C6ORF62	0.00106378	1.2324	T5 and Above up
CAMK2A	0.00106628	-1.80351	T5 and Above down
ACACB	0.00107199	-1.30255	T5 and Above down
C1GALT1C1	0.00107577	1.24541	T5 and Above up
VIPR1	0.00107595	-1.26596	T5 and Above down
SH3BP2	0.00107639	1.27018	T5 and Above up
INTS4	0.00107801	-1.14419	T5 and Above down
USP39	0.0010782	-1.15542	T5 and Above down
UCHL5	0.00107872	1.25801	T5 and Above up
ZFAND2B	0.00107901	-1.13456	T5 and Above down
CNOT6	0.00107924	1.18135	T5 and Above up
DEXI	0.00108306	-1.22491	T5 and Above down
LOC642469	0.00108384	-1.73169	T5 and Above down
MATK	0.00108423	-1.29067	T5 and Above down
PDDC1	0.00108891	-1.13478	T5 and Above down
IKBIP	0.00109328	1.27386	T5 and Above up
LRPPRC	0.00109382	-1.18447	T5 and Above down
LOC645038	0.00109566	-1.32088	T5 and Above down
HMG20B	0.00110106	-1.15913	T5 and Above down
PSMA2	0.00110725	1.41082	T5 and Above up
IL10RA	0.00110754	-1.19764	T5 and Above down
C12ORF44	0.001108	-1.15128	T5 and Above down
HSDL1	0.00111502	1.28221	T5 and Above up
MBNL1	0.00112125	1.36713	T5 and Above up
UHRF1BP1L	0.00112721	1.14033	T5 and Above up
SHPK	0.00112933	-1.19648	T5 and Above down
LCOR	0.00113129	1.17745	T5 and Above up
SND1	0.00113671	-1.26731	T5 and Above down
COPS5	0.00114611	1.27947	T5 and Above up
TMEM59	0.0011497	1.25037	T5 and Above up
CAB39	0.00115162	1.29304	T5 and Above up
ATP6V0E2	0.00115194	-1.33208	T5 and Above down
LOC648390	0.0011612	-1.63549	T5 and Above down
ZCCHC17	0.00116349	1.16715	T5 and Above up
TXNL4B	0.00116719	-1.19327	T5 and Above down
ING2	0.0011741	1.15767	T5 and Above up
CCR7	0.00117931	-1.4503	T5 and Above down
YARS	0.00118161	-1.15186	T5 and Above down
SCRN1	0.00118241	-1.20151	T5 and Above down
UFM1	0.0011877	1.31264	T5 and Above up
NCOA5	0.00118898	-1.14248	T5 and Above down
LOC642644	0.0011914	-1.26508	T5 and Above down
NRIP1	0.00119241	1.25203	T5 and Above up
PHGDH	0.00119509	-1.28439	T5 and Above down
LOC648003	0.00120077	-1.4568	T5 and Above down
CLINT1	0.00120566	1.28086	T5 and Above up
LIN7A	0.00120576	1.3017	T5 and Above up
SS18L1	0.00120732	1.1588	T5 and Above up
CUTC	0.00120904	1.21515	T5 and Above up
CHMP5	0.00121626	1.5824	T5 and Above up
C1ORF128	0.00121632	-1.63625	T5 and Above down
IL18R1	0.00122378	1.34464	T5 and Above up
ELOF1	0.00122722	-1.46103	T5 and Above down
C2ORF42	0.00123136	-1.16632	T5 and Above down
SNX4	0.00123274	1.38329	T5 and Above up
LOC650803	0.00123336	-1.18063	T5 and Above down
S100A8	0.0012394	1.71314	T5 and Above up
GTF2B	0.0012408	1.26897	T5 and Above up
CCDC52	0.00124177	-1.45398	T5 and Above down
LOC653316	0.00124497	-1.36686	T5 and Above down
TMEM144	0.0012501	1.30817	T5 and Above up
C1ORF43	0.00125196	1.12837	T5 and Above up
L2HGDH	0.00125311	-1.23277	T5 and Above down
ELOVL1	0.00125637	-1.15946	T5 and Above down
SLC25A28	0.00126331	-1.16181	T5 and Above down
P2RY5	0.00126361	1.61047	T5 and Above up
LOC440487	0.00126737	-1.17845	T5 and Above down
DCP2	0.00126794	1.43205	T5 and Above up
ZNF45	0.00127072	1.2243	T5 and Above up
PAPD4	0.00127087	1.27378	T5 and Above up
TLR2	0.00127196	1.32404	T5 and Above up
RIMS4	0.00127411	-1.26611	T5 and Above down
CDH9	0.00128438	-1.28007	T5 and Above down
GNL3L	0.00129207	-1.27542	T5 and Above down
PSME4	0.00129241	-1.21942	T5 and Above down
STT3B	0.00129374	1.29623	T5 and Above up
FLJ41941	0.00129583	-1.29635	T5 and Above down
SF3B1	0.00129785	1.28025	T5 and Above up
SNORD12C	0.0013012	1.30953	T5 and Above up
EXOSC10	0.00130287	-1.1706	T5 and Above down
SLITRK4	0.00130564	1.24398	T5 and Above up
MCM6	0.00130589	-1.15902	T5 and Above down
TSPYL4	0.00130798	1.2344	T5 and Above up
WDSUB1	0.00131688	1.22068	T5 and Above up
SLC48A1	0.00131872	-1.26761	T5 and Above down
LOC730202	0.00131993	-1.34233	T5 and Above down
SYNJ1	0.00132697	1.19399	T5 and Above up
PACAP	0.0013285	-1.24004	T5 and Above down
MOV10	0.00133201	-1.28759	T5 and Above down
C8ORF16	0.00133659	-1.32417	T5 and Above down
CAPS	0.00133692	-1.24323	T5 and Above down
IMPAD1	0.00133865	1.20283	T5 and Above up
LOC653498	0.00133962	-1.268	T5 and Above down
AIM1	0.00134265	-1.20335	T5 and Above down
ATAD3A	0.00134372	-1.22345	T5 and Above down
BRD9	0.00134828	-1.15751	T5 and Above down
ZRANB2	0.00134914	1.48152	T5 and Above up
CTNNBL1	0.00135041	-1.15999	T5 and Above down
HEXDC	0.00135499	-1.28428	T5 and Above down
GPR137	0.00135798	-1.2218	T5 and Above down
PRKRIR	0.00135819	1.37007	T5 and Above up
CD79A	0.00135835	-1.45219	T5 and Above down
PABPC4	0.00136306	-1.1867	T5 and Above down
DPM1	0.00136324	1.43342	T5 and Above up
TRIM41	0.00136767	-1.13299	T5 and Above down
IER3IP1	0.00137015	1.34509	T5 and Above up
SFRS2IP	0.00137039	1.21451	T5 and Above up
PCMT1	0.00137789	1.30291	T5 and Above up
DCAF4L1	0.00137885	-1.19651	T5 and Above down
PRDM1	0.00138093	1.24007	T5 and Above up
LYSMD2	0.00138334	1.24553	T5 and Above up
OSGIN2	0.00138574	1.33974	T5 and Above up
CIB2	0.00138959	-1.25298	T5 and Above down
VPS16	0.00139273	-1.20184	T5 and Above down
RAB27A	0.00139353	1.18648	T5 and Above up
RPGR	0.00139402	1.21362	T5 and Above up
SPRED1	0.00139448	1.3664	T5 and Above up
DDX19B	0.00139603	-1.12242	T5 and Above down
DHRS1	0.00140045	-1.21014	T5 and Above down
C10ORF11	0.00140996	1.25084	T5 and Above up
SGK1	0.0014208	1.30256	T5 and Above up
IFRD1	0.00142171	1.33405	T5 and Above up
ACTR6	0.00142943	1.52601	T5 and Above up
HMBS	0.00143099	-1.38952	T5 and Above down
HBA2	0.00143212	-1.03271	T5 and Above down
DENND2D	0.00143253	-1.19414	T5 and Above down
C19ORF64	0.0014434	-1.21426	T5 and Above down
AP3S1	0.00144371	1.24165	T5 and Above up
EVL	0.00145011	-1.22883	T5 and Above down
LOC647000	0.00145207	-1.153	T5 and Above down
SH3GLB1	0.00145471	1.21203	T5 and Above up
SLC25A42	0.00145567	-1.1722	T5 and Above down
CCBP2	0.00145926	-1.26753	T5 and Above down
IL11RA	0.00146288	-1.20667	T5 and Above down
C10ORF76	0.00146672	-1.1327	T5 and Above down
CLECL1	0.0014673	1.37429	T5 and Above up
UBE2M	0.00147341	-1.20423	T5 and Above down
AP2B1	0.00147386	-1.21224	T5 and Above down
NR1D1	0.00148914	-1.42826	T5 and Above down
RNFT1	0.00149231	1.22197	T5 and Above up
GDF1	0.0014967	-1.41786	T5 and Above down
MED28	0.00149678	1.26931	T5 and Above up
ST8SIA4	0.00149879	1.28047	T5 and Above up
SPAG9	0.00149985	1.18928	T5 and Above up
C2ORF44	0.00150977	-1.18376	T5 and Above down
LOC731718	0.00151198	-1.26595	T5 and Above down
MRPS30	0.00151461	1.16518	T5 and Above up
WDR45L	0.00151483	1.23645	T5 and Above up
ZNF271	0.00152105	1.25161	T5 and Above up
ZCCHC9	0.00153272	1.20449	T5 and Above up
SLMAP	0.00153707	1.31931	T5 and Above up
TRPT1	0.00154075	-1.22354	T5 and Above down
PSMC6	0.00154163	1.56154	T5 and Above up
C19ORF39	0.00154284	1.26216	T5 and Above up
S1PR3	0.00154353	1.29746	T5 and Above up
GYG1	0.00154899	1.18636	T5 and Above up
PSMA3	0.0015492	1.30521	T5 and Above up
PCMTD2	0.00156086	1.37996	T5 and Above up
LOC100132863	0.0015669	1.42883	T5 and Above up
ATP6AP1	0.00158024	-1.20267	T5 and Above down
C10ORF137	0.0015877	1.17331	T5 and Above up
ARPC2	0.00159174	1.13227	T5 and Above up
ATPBD1B	0.00159328	-1.12544	T5 and Above down
OSBP2	0.00159639	-1.86018	T5 and Above down
C1ORF123	0.00160197	-1.16683	T5 and Above down
RNF213	0.00161307	-1.72343	T5 and Above down
BTBD12	0.0016157	-1.1926	T5 and Above down
ARID4A	0.00161626	1.23917	T5 and Above up
FBXW4	0.00161905	-1.16958	T5 and Above down
EFR3A	0.00162079	1.28008	T5 and Above up
DNAJB14	0.00162431	1.24216	T5 and Above up
SNORA11C	0.00162517	-1.29288	T5 and Above down
LOC152195	0.00162581	1.29753	T5 and Above up
C10ORF32	0.00163095	1.29618	T5 and Above up
ZC3H3	0.00163973	-1.20035	T5 and Above down
DHX36	0.00164746	1.17775	T5 and Above up
EYS	0.0016475	-1.21234	T5 and Above down
PLAGL2	0.00164853	-1.20185	T5 and Above down
PTGS2	0.00164869	1.58622	T5 and Above up
BRI3	0.00164991	1.27206	T5 and Above up
FAM174A	0.001653	1.2711	T5 and Above up
MAT2B	0.0016546	1.22468	T5 and Above up
MZF1	0.00165856	-1.1672	T5 and Above down
LOC645284	0.00166345	-1.72218	T5 and Above down
FFAR2	0.00167478	1.45246	T5 and Above up
IGJ	0.00167561	2.01612	T5 and Above up
USP15	0.00168368	1.43058	T5 and Above up
RBM6	0.00168439	-1.19315	T5 and Above down
PLCG1	0.00169197	-1.23515	T5 and Above down
ITGB7	0.00169521	-1.29485	T5 and Above down
PSMG4	0.00169665	1.2265	T5 and Above up
C16ORF70	0.00170031	1.18512	T5 and Above up
FAM160B2	0.0017091	-1.18543	T5 and Above down
CHURC1	0.00171201	1.73268	T5 and Above up
CCNF	0.00171289	-1.21243	T5 and Above down
CKLF	0.0017136	1.46076	T5 and Above up
KLHL20	0.00171429	1.20132	T5 and Above up
REPIN1	0.00171448	-1.17317	T5 and Above down
MAP4K1	0.00171533	-1.21798	T5 and Above down
SMPDL3A	0.00171648	1.24516	T5 and Above up
IARS	0.00172508	-1.19571	T5 and Above down
TMED10P	0.00172525	1.23687	T5 and Above up
MC1R	0.00172857	-1.21603	T5 and Above down
PDS5B	0.00172997	1.19273	T5 and Above up
RANBP10	0.00173479	-1.44414	T5 and Above down
ATP6V1G1	0.00173702	1.39462	T5 and Above up
TRIM44	0.00174128	-1.17165	T5 and Above down
ARSA	0.00174226	-1.20254	T5 and Above down
SLAMF6	0.00174522	-1.22781	T5 and Above down
MTM1	0.00175416	1.25242	T5 and Above up
LYSMD4	0.00175602	-1.13431	T5 and Above down
ECE1	0.00175744	1.33892	T5 and Above up
TLR7	0.00176108	1.28693	T5 and Above up
METTL4	0.00176461	1.27519	T5 and Above up
MCM3	0.00176581	-1.15339	T5 and Above down
FLJ90086	0.0017736	-1.22153	T5 and Above down
ZNF407	0.00177647	-1.09712	T5 and Above down
ARHGAP4	0.00177966	-1.16886	T5 and Above down
ZNF787	0.00178269	-1.21438	T5 and Above down
MGST1	0.00178701	1.18494	T5 and Above up
AAGAB	0.00178797	-1.18612	T5 and Above down
DDIT3	0.0017932	1.31296	T5 and Above up
LOC400013	0.00179511	-1.09791	T5 and Above down
ZNF431	0.00179551	1.23666	T5 and Above up
C1ORF63	0.00180114	1.28001	T5 and Above up
EXT2	0.00180311	-1.11037	T5 and Above down
ZNF770	0.00181292	1.28952	T5 and Above up
BCAT1	0.00181357	1.39743	T5 and Above up
ANKRD46	0.00181796	1.33968	T5 and Above up
SASH3	0.00182134	-1.14211	T5 and Above down
ABHD14B	0.00182296	-1.21394	T5 and Above down
NUDT22	0.00182945	-1.13318	T5 and Above down
YEATS4	0.00183313	1.26489	T5 and Above up
SAMSN1	0.00184135	1.25632	T5 and Above up
ANKRD32	0.00184218	1.25047	T5 and Above up
BCL2L13	0.00184303	-1.17974	T5 and Above down
TXNL1	0.00185168	1.26168	T5 and Above up
MUC6	0.00185411	-1.64217	T5 and Above down
METAP2	0.00185699	1.25774	T5 and Above up
ANKRD12	0.00185705	1.45427	T5 and Above up
C14ORF100	0.00185743	1.22066	T5 and Above up
N4BP2L2	0.00186113	1.21326	T5 and Above up
GOLPH3	0.00186159	1.20469	T5 and Above up
SAMM50	0.00186333	-1.15407	T5 and Above down
UCHL5IP	0.00186754	-1.16496	T5 and Above down
PRAGMIN	0.00187185	-1.26688	T5 and Above down
C4ORF27	0.00187511	1.24004	T5 and Above up
ARGLU1	0.00188216	1.51013	T5 and Above up
KIAA0664	0.00188739	-1.39063	T5 and Above down
PQLC3	0.001891	1.23426	T5 and Above up
UBL3	0.00189208	1.33807	T5 and Above up
CYTSA	0.00189496	-1.14919	T5 and Above down
DNAJC24	0.00189956	1.25369	T5 and Above up
CCDC126	0.00190719	1.37941	T5 and Above up
ARL4A	0.00191111	-1.18514	T5 and Above down
ZNF451	0.00191282	1.19787	T5 and Above up
TMEM111	0.00192277	-1.34405	T5 and Above down
MXD4	0.00193095	-1.17061	T5 and Above down
FCHO2	0.00194856	1.43799	T5 and Above up
ABCE1	0.00195096	1.30646	T5 and Above up
LOC100130308	0.00195136	1.5119	T5 and Above up
LCK	0.00195923	-1.17533	T5 and Above down
UVRAG	0.00196001	1.14703	T5 and Above up
S100A9	0.00196117	1.18124	T5 and Above up
MRPL52	0.00196641	-1.2203	T5 and Above down
RUNX1	0.00196756	-1.11959	T5 and Above down
ZNF358	0.00197501	-1.23648	T5 and Above down
ORMDL3	0.00197542	-1.3353	T5 and Above down
TYK2	0.00197982	-1.17087	T5 and Above down
KIAA0261	0.00198091	1.3038	T5 and Above up
PPP3CA	0.00198216	1.16587	T5 and Above up
C1ORF144	0.00198298	-1.14889	T5 and Above down
ATG3	0.00198335	1.23363	T5 and Above up
MORF4L1	0.00198544	1.18246	T5 and Above up
MIR1281	0.00198853	-1.28875	T5 and Above down
HEBP2	0.00198873	1.35955	T5 and Above up
CACNA1I	0.00199116	-1.24102	T5 and Above down
TMEM156	0.00200098	-1.20758	T5 and Above down
ELF2	0.00201272	1.20074	T5 and Above up
VNN1	0.00201467	1.3334	T5 and Above up
SH3GL1	0.00201858	-1.26051	T5 and Above down
TOMM20	0.00202256	1.22802	T5 and Above up
RPS19BP1	0.00202316	1.18287	T5 and Above up
EPHX2	0.00203111	-1.31062	T5 and Above down
LDHA	0.00203603	1.12619	T5 and Above up
ZBED5	0.00204009	1.32074	T5 and Above up
WBP4	0.00204033	1.28808	T5 and Above up
ECSIT	0.00204292	-1.32714	T5 and Above down
NSMCE2	0.00204537	1.33347	T5 and Above up
LOC644852	0.0020483	-1.56236	T5 and Above down
KCNJ10	0.00205633	-1.50964	T5 and Above down
RAB33B	0.00207975	1.43769	T5 and Above up
ZMYND11	0.00208045	1.24411	T5 and Above up
RAB9A	0.00208199	1.13935	T5 and Above up
DNAH1	0.00208625	-1.19762	T5 and Above down
LOC100131391	0.0020872	-1.6631	T5 and Above down
SLC16A2	0.00208831	1.19927	T5 and Above up
ARNT	0.00210148	-1.16712	T5 and Above down
C7ORF27	0.00210463	-1.43478	T5 and Above down
WNK1	0.00210549	-1.32564	T5 and Above down
COQ2	0.00210717	1.2694	T5 and Above up
LOC646301	0.00210898	1.6109	T5 and Above up
HIRIP3	0.0021101	-1.26046	T5 and Above down
NDST2	0.00211575	-1.16521	T5 and Above down
DNAJC19	0.00213293	1.25311	T5 and Above up
PIGU	0.00213851	-1.23205	T5 and Above down
ARID3B	0.00214067	-1.20236	T5 and Above down
RBCK1	0.00215503	-1.1927	T5 and Above down
RNF121	0.00215803	-1.10163	T5 and Above down
SLC35B3	0.00216959	1.27343	T5 and Above up
FAM160B1	0.00217017	1.29529	T5 and Above up
APOL3	0.00217278	-1.16574	T5 and Above down
UROD	0.00218475	-1.17111	T5 and Above down
AK2P2	0.00218772	-1.25257	T5 and Above down
KIAA1191	0.00218908	-1.12557	T5 and Above down
C20ORF52	0.00219172	1.20406	T5 and Above up
RAE1	0.00219295	1.12006	T5 and Above up
ACOT9	0.00219578	1.14388	T5 and Above up
C3ORF58	0.0021993	1.27369	T5 and Above up
LOC285550	0.00221249	1.22845	T5 and Above up
PHLDB1	0.00222096	-1.45811	T5 and Above down
FAM39DP	0.00222477	-1.1584	T5 and Above down
CXORF57	0.00222762	1.33838	T5 and Above up
FIZ1	0.00223236	-1.14861	T5 and Above down
C22ORF13	0.00223317	-1.41656	T5 and Above down
IFRD2	0.00223418	-1.24677	T5 and Above down
SUV39H1	0.00223877	-1.23316	T5 and Above down
SENP7	0.00224284	1.28149	T5 and Above up
SNRPB	0.00224807	-1.13894	T5 and Above down
LOC645362	0.002251	-1.16755	T5 and Above down
CBWD5	0.00225296	1.32424	T5 and Above up
LOC643357	0.00226543	1.21788	T5 and Above up
MGA	0.0022671	-1.12293	T5 and Above down
SRA1	0.00226898	-1.13312	T5 and Above down
C15ORF52	0.00227133	-1.2488	T5 and Above down
AKR1B1	0.0022717	-1.16022	T5 and Above down
CDV3	0.00227651	1.18804	T5 and Above up
FEM1C	0.00227664	1.24	T5 and Above up
PPP2R4	0.0022781	-1.15584	T5 and Above down
PTPLB	0.00228479	1.27246	T5 and Above up
IGSF9B	0.00230274	-1.22236	T5 and Above down
WDR45	0.00230653	-1.28248	T5 and Above down
UBA52	0.00230686	-1.15286	T5 and Above down
SS18	0.00230977	1.15741	T5 and Above up
SNORA25	0.0023117	1.24421	T5 and Above up
BTN3A3	0.00231193	-1.17605	T5 and Above down
MIR125B2	0.00231313	-1.17782	T5 and Above down
ANAPC10	0.0023153	1.38581	T5 and Above up
MCEE	0.00231696	1.34326	T5 and Above up
IDH3B	0.00231857	-1.11207	T5 and Above down
PPM1D	0.00232969	1.26927	T5 and Above up
SFRS18	0.00233215	1.261	T5 and Above up
ADAM10	0.00233242	1.22389	T5 and Above up
CCDC101	0.00233744	-1.17227	T5 and Above down
MTHFS	0.00234388	1.23531	T5 and Above up
FYN	0.00234514	-1.16904	T5 and Above down
ACTR2	0.00235566	1.25193	T5 and Above up
RABL2B	0.00235962	-1.11767	T5 and Above down
MNDA	0.00238486	1.38675	T5 and Above up
OR56A1	0.00239298	1.24163	T5 and Above up
KIAA1468	0.00239635	1.37591	T5 and Above up
LOC645332	0.00240055	-1.21193	T5 and Above down
ZNF692	0.00240175	-1.1634	T5 and Above down
ZBTB20	0.00240633	-1.19923	T5 and Above down
MUM1	0.00240789	-1.22471	T5 and Above down
LOC649181	0.0024207	-1.33813	T5 and Above down
LOC728953	0.00242144	-1.16601	T5 and Above down
RHOT1	0.00243243	1.26507	T5 and Above up
CREBZF	0.00243357	1.33485	T5 and Above up
ATG7	0.00243836	-1.1842	T5 and Above down
SLC25A39	0.00244025	-1.34919	T5 and Above down
SDCBP	0.00244278	1.37747	T5 and Above up
SERP1	0.00245348	1.26087	T5 and Above up
SCAMP2	0.00245516	-1.17104	T5 and Above down
ATPBD3	0.00245978	-1.19084	T5 and Above down
PRNP	0.00246357	1.27006	T5 and Above up
ACAP2	0.00246493	1.34151	T5 and Above up
FAM39E	0.00247729	-1.25024	T5 and Above down
AZI2	0.00249248	1.32298	T5 and Above up
LOC643310	0.00249631	-1.29625	T5 and Above down
S100A12	0.00250156	1.72802	T5 and Above up
MGC24103	0.00250214	-1.30004	T5 and Above down
RFPL4A	0.00250351	-1.28835	T5 and Above down
CARHSP1	0.0025074	-1.2336	T5 and Above down
POGK	0.00250937	-1.16841	T5 and Above down
RUSC1	0.00251058	-1.16816	T5 and Above down
YIPF4	0.00251225	1.18113	T5 and Above up
SIDT1	0.00252188	-1.19797	T5 and Above down
C21ORF51	0.00254016	1.17982	T5 and Above up
SFRS2	0.00254819	1.19714	T5 and Above up
YTHDC1	0.00255131	1.18437	T5 and Above up
DENND4C	0.00255366	-1.1257	T5 and Above down
SMARCAL1	0.00255589	-1.15332	T5 and Above down
SIRT1	0.00255759	1.29298	T5 and Above up
MIR1282	0.0025822	-1.31182	T5 and Above down
PKNOX1	0.00258234	-1.17025	T5 and Above down
EID2	0.00258969	1.17539	T5 and Above up
UBE2L3	0.00259117	-1.19584	T5 and Above down
UBE2Q2	0.00259268	1.32817	T5 and Above up
KIDINS220	0.00259654	1.2608	T5 and Above up
CUTA	0.00261686	-1.15742	T5 and Above down
DTX1	0.00261851	-1.2148	T5 and Above down
NDUFB3	0.00262338	1.51281	T5 and Above up
NCALD	0.00262387	-1.24493	T5 and Above down
LOC100127937	0.00262804	-1.18812	T5 and Above down
CCND3	0.00264347	-1.17083	T5 and Above down
PTGER2	0.00265186	1.23943	T5 and Above up
GTF2E1	0.00265448	1.27121	T5 and Above up
PPP4R1	0.00265504	1.19416	T5 and Above up
NSD1	0.00265712	1.1827	T5 and Above up
CCDC128	0.00266284	1.18538	T5 and Above up
BAT3	0.0026648	-1.38825	T5 and Above down
ATP6V1C1	0.00266689	1.16667	T5 and Above up
XPA	0.00267362	-1.19178	T5 and Above down
SNORA28	0.00268074	1.18775	T5 and Above up
S100P	0.00269354	2.20602	T5 and Above up
GPR114	0.00269355	-1.2489	T5 and Above down
C12ORF26	0.00271135	1.21094	T5 and Above up
XAB2	0.00271171	-1.22968	T5 and Above down
LOC728229	0.00271236	-1.27677	T5 and Above down
SLC26A6	0.00272447	-1.15073	T5 and Above down
RTF1	0.00272978	-1.57498	T5 and Above down
SERPINB1	0.00273193	1.20563	T5 and Above up
LOC642833	0.00274184	-1.27979	T5 and Above down
GLRX3	0.00274974	1.21596	T5 and Above up
CRELD2	0.00275214	-1.13602	T5 and Above down
TM2D3	0.00275921	1.19611	T5 and Above up
CHD3	0.00275979	-1.17963	T5 and Above down
ATG9A	0.00276861	-1.2679	T5 and Above down
INTS3	0.00279092	-1.18837	T5 and Above down
ZSWIM6	0.00279698	1.20584	T5 and Above up
RAB3GAP2	0.00280289	1.23112	T5 and Above up
DNAJB2	0.00280497	-1.36373	T5 and Above down
DCTN2	0.00280769	-1.07909	T5 and Above down
TSPAN5	0.00282486	-1.56402	T5 and Above down
LOC100131261	0.00282984	1.3514	T5 and Above up
ENO1	0.00283196	-1.18626	T5 and Above down
C9ORF46	0.00283676	1.17942	T5 and Above up
LRMP	0.00284107	1.20649	T5 and Above up
SPG11	0.00284737	1.19446	T5 and Above up
C8ORF33	0.0028548	-1.13873	T5 and Above down
RAB18	0.00285529	1.25441	T5 and Above up
BIRC2	0.00287659	1.31044	T5 and Above up
TMEM188	0.00288108	1.23937	T5 and Above up
NUDT21	0.00289293	1.21688	T5 and Above up
ZNF364	0.00289677	-1.19692	T5 and Above down
CD164	0.00290282	1.28739	T5 and Above up
ATP6V1A	0.00291198	1.20135	T5 and Above up
GLTSCR1	0.00292257	-1.20363	T5 and Above down
WDR40A	0.00292353	-1.62838	T5 and Above down
SNORD89	0.00292356	1.31648	T5 and Above up
BLVRB	0.00292557	-1.57835	T5 and Above down
FLJ10374	0.00293042	-1.23418	T5 and Above down
TRIM58	0.00294297	-1.63842	T5 and Above down
HTATIP2	0.00294376	1.19111	T5 and Above up
DKFZP434K191	0.00294592	-1.491	T5 and Above down
RPP21	0.00294691	-1.16593	T5 and Above down
HMGB1	0.00296656	1.26622	T5 and Above up
CARM1	0.00296788	-1.56522	T5 and Above down
LOC729519	0.0029759	-1.21549	T5 and Above down
SIRPG	0.00297605	-1.20863	T5 and Above down
MIER1	0.0029813	1.17236	T5 and Above up
QPCT	0.00298269	1.36871	T5 and Above up
RGS2	0.00298414	1.34596	T5 and Above up
DDX17	0.00298693	1.24354	T5 and Above up
FAHD2B	0.00299355	-1.1783	T5 and Above down
C1ORF89	0.00299875	1.20604	T5 and Above up
SLC2A8	0.00300409	-1.21593	T5 and Above down
LOC644935	0.00301576	1.23596	T5 and Above up
KTN1	0.0030281	1.36854	T5 and Above up
SRP72	0.00304384	1.24657	T5 and Above up
LOC390671	0.00305281	-1.29003	T5 and Above down
KBTBD7	0.00305389	1.24142	T5 and Above up
SPTAN1	0.00305802	-1.30313	T5 and Above down
ATRIP	0.00306221	-1.16151	T5 and Above down
MRPS26	0.00306847	-1.16765	T5 and Above down
ACCS	0.00309017	-1.4888	T5 and Above down
CCNL1	0.00309437	1.21896	T5 and Above up
BCR	0.00309623	-1.21047	T5 and Above down
LOC100133298	0.00309696	-1.37487	T5 and Above down
TCEA2	0.00310173	-1.13515	T5 and Above down
ACSL3	0.00310478	1.1685	T5 and Above up
NUCB1	0.00311191	-1.28569	T5 and Above down
CCDC59	0.00311363	1.23026	T5 and Above up
PAK1IP1	0.0031247	1.16858	T5 and Above up
LPAR1	0.0031304	1.21955	T5 and Above up
FAM127A	0.003132	-1.17673	T5 and Above down
SFTPD	0.0031378	-1.1996	T5 and Above down
DPYSL5	0.00314124	-1.75174	T5 and Above down
SKP2	0.00314135	1.14768	T5 and Above up
HEXIM2	0.00314823	-1.17167	T5 and Above down
FEZ2	0.00314931	1.17608	T5 and Above up
FBXL18	0.00315048	-1.17192	T5 and Above down
KLF1	0.00315236	-1.4695	T5 and Above down
RAP1B	0.00316216	1.29301	T5 and Above up
HECTD1	0.00317217	1.19673	T5 and Above up
LOC347376	0.0031755	1.3405	T5 and Above up
CEP135	0.00317624	1.28173	T5 and Above up
RNPC3	0.0031764	1.18766	T5 and Above up
GRAMD1A	0.00318256	-1.18782	T5 and Above down
ABI1	0.00319164	1.19255	T5 and Above up
ABHD14A	0.0031932	-1.18692	T5 and Above down
MAP3K6	0.00319699	-1.21744	T5 and Above down
LOC652672	0.00319904	-1.20938	T5 and Above down
RRP8	0.00321408	-1.13226	T5 and Above down
ITGAV	0.0032204	1.28958	T5 and Above up
SDHB	0.00322249	1.10807	T5 and Above up
ZNF518A	0.00323511	1.35011	T5 and Above up
GIT2	0.0032357	1.21383	T5 and Above up
LOC730324	0.0032367	-1.15248	T5 and Above down
HAT1	0.00323745	1.24894	T5 and Above up
LOC100131390	0.00324195	-1.27205	T5 and Above down
RIN2	0.00324775	1.32657	T5 and Above up
TNFRSF1B	0.00325195	-1.23501	T5 and Above down
GMPPA	0.0032617	-1.14396	T5 and Above down
ESRRA	0.00326255	1.16432	T5 and Above up
LOC642233	0.00326307	1.26386	T5 and Above up
RBM4B	0.00327483	-1.10242	T5 and Above down
SF3A2	0.00327563	-1.28103	T5 and Above down
LOC730281	0.00329114	1.2938	T5 and Above up
MEF2D	0.0032948	-1.20241	T5 and Above down
SMG5	0.00330007	-1.22478	T5 and Above down
ALG5	0.00330018	1.22462	T5 and Above up
LOC100132491	0.00330741	1.47283	T5 and Above up
C19ORF42	0.0033125	1.21624	T5 and Above up
METT11D1	0.00332006	-1.10812	T5 and Above down
IPO9	0.00332313	-1.14696	T5 and Above down
TRAF3IP2	0.00332613	-1.12657	T5 and Above down
PSMD8	0.00332796	-1.14706	T5 and Above down
RPS21	0.00333985	1.39425	T5 and Above up
LOC402176	0.00334429	1.25517	T5 and Above up
ELP3	0.00335215	-1.15457	T5 and Above down
LOC791120	0.00337383	-1.1983	T5 and Above down
DUSP6	0.00337937	1.23704	T5 and Above up
SEC11A	0.00338216	1.24603	T5 and Above up
C14ORF169	0.00338566	-1.117	T5 and Above down
ADA	0.00338615	-1.20852	T5 and Above down
TGM2	0.00338651	-1.41478	T5 and Above down
RELL1	0.00339442	1.21533	T5 and Above up
PDIK1L	0.00339987	1.28764	T5 and Above up
TYW1	0.00342424	-1.29523	T5 and Above down
AP1S1	0.00342629	1.15915	T5 and Above up
PURB	0.00342676	1.17782	T5 and Above up
C9ORF6	0.0034401	1.16408	T5 and Above up
CXCR5	0.00344047	-1.35578	T5 and Above down
C19ORF62	0.0034447	-1.29988	T5 and Above down
GOLT1B	0.00346488	1.44582	T5 and Above up
CUL5	0.00346971	1.43642	T5 and Above up
CASC4	0.00347492	1.23876	T5 and Above up
BTBD11	0.00347799	-1.13779	T5 and Above down
IFIT1L	0.00347982	-1.67492	T5 and Above down
LOC148413	0.00348079	-1.11594	T5 and Above down
CDC40	0.00348495	1.1756	T5 and Above up
CMPK1	0.00349048	1.33958	T5 and Above up
LOC100134584	0.00351205	-1.15222	T5 and Above down
PUS1	0.00351263	-1.13997	T5 and Above down
CCDC28B	0.00351464	-1.1364	T5 and Above down
IDS	0.00352239	1.18462	T5 and Above up
VAT1	0.00352348	-1.26598	T5 and Above down
HBB	0.00352556	-1.05702	T5 and Above down
TMEM165	0.00352573	1.31812	T5 and Above up
LSMD1	0.00353296	1.23189	T5 and Above up
ENSA	0.00353472	1.20691	T5 and Above up
TLR1	0.00355333	1.39674	T5 and Above up
UBE4A	0.00355496	1.23058	T5 and Above up
GPC2	0.00355878	-1.21706	T5 and Above down
LY96	0.00356499	1.89773	T5 and Above up
PRPF4B	0.00357408	1.1807	T5 and Above up
CPSF4	0.00360882	-1.09989	T5 and Above down
UNC50	0.00361418	1.21969	T5 and Above up
TXN	0.00361441	1.37692	T5 and Above up
MRPS18A	0.00362105	-1.21995	T5 and Above down
SEC24C	0.00364145	-1.12004	T5 and Above down
OBFC2A	0.00364612	1.32784	T5 and Above up
ERICH1	0.00365044	1.17484	T5 and Above up
RNF5P1	0.00365739	-1.14092	T5 and Above down
CACNA1D	0.00367417	-1.21275	T5 and Above down
PRKRIP1	0.00369625	-1.17336	T5 and Above down
SNHG11	0.0037058	-1.17996	T5 and Above down
MRS2	0.00370631	1.21116	T5 and Above up
CD69	0.00370951	1.51372	T5 and Above up
AOF2	0.00371303	-1.18672	T5 and Above down
UQCRFS1	0.00372062	1.11382	T5 and Above up
CCBL2	0.00372325	1.111	T5 and Above up
BCL6	0.00372694	1.30058	T5 and Above up
C6ORF218	0.00372782	-1.22	T5 and Above down
CEBPD	0.00373406	1.28883	T5 and Above up
FGL2	0.00375268	1.22799	T5 and Above up
IPP	0.00376635	-1.26457	T5 and Above down
COMMD10	0.00377532	1.27152	T5 and Above up
SELS	0.00378187	1.18989	T5 and Above up
SF3A3	0.00378882	-1.20862	T5 and Above down
USP14	0.00379144	1.15039	T5 and Above up
CHCHD1	0.00379339	1.19218	T5 and Above up
DCUN1D3	0.00379346	-1.15716	T5 and Above down
LOC728216	0.00379379	-1.35566	T5 and Above down
ZNF33A	0.00379878	1.20461	T5 and Above up
FES	0.003807	-1.18795	T5 and Above down
LOC158572	0.00380837	-1.20892	T5 and Above down
DPM2	0.00380975	-1.56577	T5 and Above down
IFNG	0.0038165	1.30395	T5 and Above up
RBM27	0.00381873	1.17561	T5 and Above up
MAEA	0.00382469	1.2687	T5 and Above up
SSR1	0.00383286	1.231	T5 and Above up
PFKP	0.0038375	-1.21069	T5 and Above down
MPP1	0.00385065	-1.47914	T5 and Above down
TNFAIP6	0.00385854	1.46696	T5 and Above up
MPI	0.00386424	-1.20534	T5 and Above down
CLIC1	0.00386947	1.16985	T5 and Above up
HMGN4	0.00390482	1.23768	T5 and Above up
KIAA0141	0.00390594	-1.12479	T5 and Above down
CDC42SE2	0.00391604	1.23973	T5 and Above up
PNN	0.00391675	1.21732	T5 and Above up
LOC643206	0.00392315	-1.24029	T5 and Above down
DYM	0.00392388	1.10125	T5 and Above up
INPP5A	0.00392829	1.1837	T5 and Above up
ZNF627	0.00392977	1.20807	T5 and Above up
THUMPD2	0.00395089	1.22415	T5 and Above up
LOC732425	0.00395428	-1.19421	T5 and Above down
RNF113A	0.00395956	-1.21006	T5 and Above down
VAV3	0.00398236	1.40145	T5 and Above up
LOC100131735	0.00398644	-1.13037	T5 and Above down
NEURL1B	0.00399891	-1.17697	T5 and Above down
AMZ2	0.00400206	1.10066	T5 and Above up
ANKRD34A	0.00400343	-1.20313	T5 and Above down
CLK2	0.00400752	-1.2707	T5 and Above down
RHOF	0.00401341	-1.28422	T5 and Above down
TTC25	0.0040207	-1.44914	T5 and Above down
LRSAM1	0.00402584	-1.13751	T5 and Above down
PDXP	0.00402596	-1.21035	T5 and Above down
ALDH5A1	0.00403279	-1.29908	T5 and Above down
VPS36	0.0040332	1.41786	T5 and Above up
UQCRB	0.00403508	1.23942	T5 and Above up
UBB	0.0040386	-1.28649	T5 and Above down
DNAJC25	0.00403988	1.24634	T5 and Above up
LRRC8D	0.00404888	1.14193	T5 and Above up
DUSP2	0.00405712	-1.16698	T5 and Above down
FLJ40473	0.00406209	-1.17569	T5 and Above down
C2ORF89	0.00406854	-1.30051	T5 and Above down
NUP188	0.0040741	-1.18059	T5 and Above down
IPO13	0.00407657	-1.18887	T5 and Above down
FAM18B	0.00407715	1.18767	T5 and Above up
MTHFD2	0.00408571	1.23525	T5 and Above up
TMEM115	0.00411574	-1.16331	T5 and Above down
CCNG2	0.00412059	1.28843	T5 and Above up
LOC100131894	0.00413668	-1.25912	T5 and Above down
ADRB2	0.0041375	1.29646	T5 and Above up
CMTM2	0.00413962	1.34892	T5 and Above up
TLR6	0.00416313	1.23667	T5 and Above up
LOC647742	0.00416535	-1.48347	T5 and Above down
ZBTB9	0.00417691	-1.18965	T5 and Above down
FAM10A4	0.00418046	-1.24499	T5 and Above down
RPS6KA5	0.00420138	1.23831	T5 and Above up
LOC100129550	0.00421087	1.21689	T5 and Above up
TMEM66	0.00421342	1.18515	T5 and Above up
ATAD1	0.00421692	1.24929	T5 and Above up
ANGEL2	0.00421868	1.25473	T5 and Above up
INPP5K	0.0042279	-1.29066	T5 and Above down
POLR3E	0.00424074	-1.15691	T5 and Above down
CSGALNACT1	0.00425165	1.25272	T5 and Above up
PHTF1	0.00425412	1.19619	T5 and Above up
FBXL11	0.00426306	-1.158	T5 and Above down
EZH1	0.00428108	-1.16463	T5 and Above down
SMPD1	0.00429021	-1.17019	T5 and Above down
SELENBP1	0.00429124	-1.84569	T5 and Above down
LSS	0.00429565	-1.1263	T5 and Above down
COX10	0.0042964	-1.13421	T5 and Above down
LRRK2	0.00430033	1.30603	T5 and Above up
DEK	0.00430065	1.37721	T5 and Above up
PDE7A	0.00431588	-1.17038	T5 and Above down
ABCB10	0.0043171	1.35071	T5 and Above up
NUB1	0.00432686	-1.16768	T5 and Above down
HERC3	0.00433743	1.22877	T5 and Above up
SLC15A3	0.00434097	-1.21747	T5 and Above down
EIF4E1B	0.00435005	-1.18768	T5 and Above down
LACTB2	0.00435249	1.2781	T5 and Above up
VPS26A	0.00435273	1.21539	T5 and Above up
HBD	0.00435937	-1.66121	T5 and Above down
LOC730050	0.00436617	-1.19414	T5 and Above down
TMX1	0.00437578	1.4055	T5 and Above up
C4ORF41	0.00438116	1.15591	T5 and Above up
OLAH	0.00439164	1.28038	T5 and Above up
CLDN14	0.00439489	-1.18128	T5 and Above down
NT5C3	0.00439817	1.24475	T5 and Above up
PFKL	0.00440786	-1.1866	T5 and Above down
LOC730820	0.00441098	1.27495	T5 and Above up
GTSF1	0.00441425	-1.21752	T5 and Above down
KRAS	0.00441491	1.14082	T5 and Above up
MGC16384	0.00442553	1.42835	T5 and Above up
SS18L2	0.00442748	1.29528	T5 and Above up
RNF144A	0.00443134	-1.1985	T5 and Above down
LOC727948	0.00443762	-1.19116	T5 and Above down
STOML2	0.00444384	-1.14837	T5 and Above down
PTPN22	0.00444546	1.20937	T5 and Above up
RRAS	0.00444665	-1.191	T5 and Above down
EPS15	0.00445165	1.23554	T5 and Above up
TBC1D3F	0.00445263	-1.25791	T5 and Above down
MLEC	0.00445469	-1.15094	T5 and Above down
BID	0.00445613	1.17879	T5 and Above up
LOC400446	0.00445616	-1.44494	T5 and Above down
LOC400657	0.00446262	1.31468	T5 and Above up
FXR2	0.00447012	-1.23797	T5 and Above down
GBAS	0.00447583	1.21243	T5 and Above up
SEPT2	0.0044761	1.15394	T5 and Above up
HNRPUL1	0.0045032	-1.14656	T5 and Above down
DGKA	0.00450505	-1.20532	T5 and Above down
LOC652140	0.00450717	-1.56256	T5 and Above down
RAXL1	0.0045216	-1.36814	T5 and Above down
TAX1BP1	0.00452534	1.33011	T5 and Above up
FOXP1	0.00453141	-1.10656	T5 and Above down
FNIP1	0.00454555	1.21416	T5 and Above up
KIAA1598	0.00455394	1.35918	T5 and Above up
IBTK	0.00456069	1.28934	T5 and Above up
WARS	0.0045698	-1.26147	T5 and Above down
HGS	0.00457521	-1.19372	T5 and Above down
ALAS2	0.00459006	-1.64263	T5 and Above down
CD248	0.00459057	-1.37444	T5 and Above down
HBP1	0.00460655	1.15276	T5 and Above up
OSTC	0.00460843	1.30838	T5 and Above up
POFUT2	0.00462536	-1.12272	T5 and Above down
CHST2	0.00462565	-1.21724	T5 and Above down
ANKRD50	0.00462694	1.22169	T5 and Above up
GALC	0.0046291	1.17462	T5 and Above up
TAF1C	0.00463191	-1.12021	T5 and Above down
TSPAN7	0.00463817	-1.28304	T5 and Above down
TMOD1	0.00464032	-1.6749	T5 and Above down
LYZ	0.00464311	1.81347	T5 and Above up
COQ6	0.00466245	-1.08463	T5 and Above down
XRCC6	0.00466569	-1.19945	T5 and Above down
NSMAF	0.0046753	1.19419	T5 and Above up
BTBD2	0.00467548	-1.25156	T5 and Above down
MRPS27	0.00467586	-1.1175	T5 and Above down
NOD2	0.00468904	1.29692	T5 and Above up
STK36	0.00469053	-1.14349	T5 and Above down
DAB2	0.00471912	-1.24349	T5 and Above down
GNPDA1	0.00472501	-1.13264	T5 and Above down
IDI1	0.00473302	1.35577	T5 and Above up
PPRC1	0.00473476	-1.17562	T5 and Above down
PLOD3	0.00473706	-1.1993	T5 and Above down
DOHH	0.00475593	-1.2025	T5 and Above down
SAMD9	0.0047672	1.36445	T5 and Above up
ROBO3	0.00478566	-1.19914	T5 and Above down
CYBRD1	0.00479265	1.33781	T5 and Above up
CDKN1A	0.00480044	-1.33911	T5 and Above down
POLE	0.00480984	-1.17164	T5 and Above down
LOC283711	0.00482895	-1.17522	T5 and Above down
TMEM70	0.00483149	1.17163	T5 and Above up
HEATR2	0.00483762	-1.11224	T5 and Above down
SNX2	0.00483977	1.21615	T5 and Above up
EIF4G2	0.00484108	1.18498	T5 and Above up
RSBN1L	0.00484192	1.26248	T5 and Above up
MOS	0.00484798	-1.23282	T5 and Above down
CDC42EP2	0.00485243	-1.32656	T5 and Above down
LOC286512	0.00485304	1.37296	T5 and Above up
FCGR1B	0.00485523	1.33579	T5 and Above up
AIFM1	0.00486909	-1.09142	T5 and Above down
KIAA1012	0.00487137	1.25469	T5 and Above up
WDR89	0.00487393	-1.224	T5 and Above down
AKAP13	0.00487958	-1.14946	T5 and Above down
CAND1	0.00488283	1.23354	T5 and Above up
FNDC3A	0.00489107	1.23191	T5 and Above up
C21ORF2	0.00490163	-1.26816	T5 and Above down
LOC730392	0.00490785	-1.22578	T5 and Above down
FAM82A2	0.00492313	-1.15599	T5 and Above down
FAM122B	0.00492938	1.22397	T5 and Above up
HNRNPF	0.00494444	1.1633	T5 and Above up
TIA1	0.00495449	1.23416	T5 and Above up
G3BP2	0.00495673	1.19017	T5 and Above up
LFNG	0.00496392	-1.13988	T5 and Above down
ROCK1	0.00497066	1.24607	T5 and Above up
LOC100132652	0.00498332	1.15234	T5 and Above up
CIRH1A	0.00498397	-1.13937	T5 and Above down
PTPRS	0.00500418	-1.19224	T5 and Above down
PDSS1	0.00500824	1.17352	T5 and Above up
ASNS	0.00502464	-1.16656	T5 and Above down
LOC100131541	0.00503691	-1.23553	T5 and Above down
TM9SF4	0.00504031	-1.14658	T5 and Above down
C6ORF136	0.00504102	-1.11955	T5 and Above down
NUDT1	0.0050489	-1.23026	T5 and Above down
EIF2AK1	0.00504966	-1.35435	T5 and Above down
LOC100132323	0.00506004	-1.21966	T5 and Above down
LOC647488	0.00506334	-1.29009	T5 and Above down
KATNB1	0.00507145	-1.16187	T5 and Above down
WDR41	0.00507849	1.28124	T5 and Above up
HMGB1L1	0.00508699	1.27792	T5 and Above up
UBXN1	0.00508804	-1.13006	T5 and Above down
TRIM10	0.00509226	-1.27656	T5 and Above down
PDCD10	0.005113	1.36646	T5 and Above up
MAGED1	0.00511866	-1.16952	T5 and Above down
SLC44A2	0.00512079	-1.21564	T5 and Above down
CISH	0.005121	-1.21818	T5 and Above down
LOC100134304	0.00512185	-1.1526	T5 and Above down
SRGN	0.00512702	1.31285	T5 and Above up
FLJ39827	0.00513392	-1.16631	T5 and Above down
AP3B1	0.00515278	1.16172	T5 and Above up
FOS	0.00515955	1.36194	T5 and Above up
MKLN1	0.00518578	1.2165	T5 and Above up
WIPI2	0.00519487	-1.21193	T5 and Above down
LOC100134728	0.00520171	1.30693	T5 and Above up
CD22	0.00520373	-1.26938	T5 and Above down
GAMT	0.00521776	-1.13278	T5 and Above down
TANK	0.00522155	1.1533	T5 and Above up
AVIL	0.00523086	1.23034	T5 and Above up
MRLC2	0.00525023	1.19356	T5 and Above up
AKR7A2	0.0052541	-1.14557	T5 and Above down
C14ORF147	0.00526013	1.26595	T5 and Above up
FTSJD1	0.00526177	1.23043	T5 and Above up
LOC100129118	0.00526639	1.27797	T5 and Above up
LOC650832	0.00526677	-1.43236	T5 and Above down
CCDC47	0.00527166	-1.12153	T5 and Above down
DNAJA3	0.0052717	-1.12186	T5 and Above down
DUSP3	0.00527296	1.19146	T5 and Above up
C5ORF20	0.00527345	-1.18731	T5 and Above down
KIAA1274	0.005274	-1.26527	T5 and Above down
BCL2	0.00527824	-1.19663	T5 and Above down
MRPL13	0.00528111	1.39651	T5 and Above up
SLC2A1	0.00528479	-1.2093	T5 and Above down
METT10D	0.00529081	-1.25346	T5 and Above down
OXA1L	0.00530291	-1.1257	T5 and Above down
ANGEL1	0.00530871	-1.15103	T5 and Above down
LOC728711	0.00532355	-1.32449	T5 and Above down
LOC647827	0.00532543	-1.16752	T5 and Above down
C1ORF66	0.00532718	1.14548	T5 and Above up
LOC652616	0.00533342	1.40315	T5 and Above up
REXO1	0.00533871	-1.18596	T5 and Above down
C12ORF31	0.00534016	1.17061	T5 and Above up
LOC100130598	0.00535957	-1.37918	T5 and Above down
OSBPL7	0.00536266	-1.16537	T5 and Above down
CCDC109A	0.00536296	1.19284	T5 and Above up
MNX1	0.0053709	-1.19872	T5 and Above down
TERF2	0.00538167	-1.16567	T5 and Above down
MARCH8	0.00539294	-1.39206	T5 and Above down
NCF1	0.00539504	1.54293	T5 and Above up
ATOX1	0.00541609	-1.14361	T5 and Above down
RAB4B	0.00541992	-1.19183	T5 and Above down
ZNF419	0.00542368	-1.12261	T5 and Above down
NCK1	0.0054242	1.25264	T5 and Above up
FAM102A	0.00544087	-1.23066	T5 and Above down
ATF6	0.00545806	1.1665	T5 and Above up
TCTA	0.00546364	-1.19885	T5 and Above down
MAPK6	0.00546904	1.28274	T5 and Above up
PIGT	0.00552347	-1.13866	T5 and Above down
PIK3C2B	0.00552765	-1.20992	T5 and Above down
LOC652685	0.00553089	-1.18441	T5 and Above down
CHMP6	0.00555007	-1.10449	T5 and Above down
MAPKAPK3	0.00556038	-1.14134	T5 and Above down
DDX19A	0.00556105	-1.08418	T5 and Above down
PSMA6	0.00559366	1.52465	T5 and Above up
NR1H3	0.0056041	-1.22124	T5 and Above down
LOC645691	0.00560974	1.21809	T5 and Above up
LYL1	0.00561131	-1.36525	T5 and Above down
KBTBD8	0.00561636	1.27764	T5 and Above up
GGA2	0.00561845	-1.18332	T5 and Above down
SLC9A1	0.00562899	-1.23511	T5 and Above down
SLA2	0.00562905	-1.24755	T5 and Above down
TMEM229B	0.00563391	-1.15938	T5 and Above down
GLT25D1	0.00563994	-1.13203	T5 and Above down
FSTL4	0.00564459	-1.30038	T5 and Above down
UPF3B	0.00564732	1.17268	T5 and Above up
KATNA1	0.0056555	1.12585	T5 and Above up
MYOM1	0.00565555	-1.2065	T5 and Above down
HNRNPH3	0.00565927	1.27649	T5 and Above up
SUPV3L1	0.00566194	-1.16921	T5 and Above down
GDPD5	0.00568015	-1.30477	T5 and Above down
DLST	0.00570042	-1.11536	T5 and Above down
MAGEL2	0.00570123	-1.34545	T5 and Above down
CLIP1	0.00570551	1.169	T5 and Above up
PPP2R3C	0.0057189	1.25727	T5 and Above up
AZIN1	0.00572668	1.20756	T5 and Above up
IL15	0.00573257	1.1279	T5 and Above up
USP16	0.00573361	1.16252	T5 and Above up
VPS39	0.0057388	-1.18016	T5 and Above down
PDCD2	0.00574882	1.15464	T5 and Above up
SLC14A1	0.00575724	-1.36631	T5 and Above down
DDX56	0.00576495	-1.15854	T5 and Above down
PBX3	0.0057718	1.14685	T5 and Above up
BPHL	0.00577929	1.16009	T5 and Above up
CHM	0.00578883	1.1598	T5 and Above up
SEC31A	0.00579012	-1.15521	T5 and Above down
ZXDC	0.00581094	-1.16809	T5 and Above down
RBM17	0.00581718	1.15555	T5 and Above up
TMEM33	0.00582569	1.17609	T5 and Above up
EEF2	0.00584559	-1.14777	T5 and Above down
LOC441251	0.00584821	-1.20866	T5 and Above down
KDM2B	0.00584974	-1.25264	T5 and Above down
MRPS2	0.00585427	-1.15851	T5 and Above down
LRFN3	0.00586402	-1.22471	T5 and Above down
FEN1	0.00586945	-1.07208	T5 and Above down
SYS1	0.00587323	-1.12615	T5 and Above down
ACSL1	0.00587854	1.43779	T5 and Above up
LOC729798	0.00588126	-1.18016	T5 and Above down
C6ORF120	0.00588584	1.26292	T5 and Above up
CENTG3	0.00588717	-1.16123	T5 and Above down
RASSF7	0.005917	-1.24843	T5 and Above down
SMAP1	0.00591982	1.12683	T5 and Above up
ZNF33B	0.00592088	1.22438	T5 and Above up
MFNG	0.00593879	-1.13648	T5 and Above down
PCDHB19P	0.0059764	-1.25105	T5 and Above down
LOC100133638	0.00600433	-1.17381	T5 and Above down
WRNIP1	0.00601258	1.17345	T5 and Above up
C1ORF38	0.00602879	-1.16507	T5 and Above down
NUDT16L1	0.00603138	-1.17627	T5 and Above down
ZBTB40	0.00605788	-1.23093	T5 and Above down
ECHDC3	0.00606644	1.3759	T5 and Above up
GSDM1	0.00612327	-1.27174	T5 and Above down
RAP2C	0.0061384	1.27459	T5 and Above up
CHUK	0.00615133	1.202	T5 and Above up
INTS9	0.00617873	-1.16892	T5 and Above down
PCNT	0.00619305	-1.15827	T5 and Above down
PECR	0.00619613	1.16748	T5 and Above up
LOC642828	0.00620355	1.47761	T5 and Above up
ENDOD1	0.0062095	-1.26253	T5 and Above down
GBGT1	0.00622982	-1.25212	T5 and Above down
LOC647456	0.00623198	-1.23822	T5 and Above down				M
SNRPA	0.00625089	-1.14348	T5 and Above down
IQCB1	0.00625142	1.17442	T5 and Above up
MRPS18B	0.0062522	-1.11796	T5 and Above down
RNPEP	0.00626788	-1.26102	T5 and Above down
RAB2B	0.00628414	-1.41248	T5 and Above down
RBM12	0.00630144	1.11213	T5 and Above up
PRPF8	0.00630839	-1.29589	T5 and Above down
MTMR9	0.00631705	1.18487	T5 and Above up
PABPC1L	0.00632264	-1.12123	T5 and Above down
PRPSAP1	0.00632847	-1.12744	T5 and Above down
APIP	0.00634761	1.27158	T5 and Above up
KIAA0652	0.00635843	-1.17067	T5 and Above down
EEF1E1	0.00637677	1.31651	T5 and Above up
SPCS1	0.00637899	1.15247	T5 and Above up
FAM126B	0.00640791	1.31998	T5 and Above up
PRR14	0.00641013	-1.16654	T5 and Above down
SCYL1	0.00642139	-1.15308	T5 and Above down
MKRN1	0.00643752	-1.40772	T5 and Above down
CLDND2	0.00644504	-1.24576	T5 and Above down
RNF123	0.00645743	-1.31874	T5 and Above down
TXNDC3	0.00646357	1.29075	T5 and Above up
PMVK	0.00647489	-1.13735	T5 and Above down
PPA1	0.00648056	1.27918	T5 and Above up
SLC4A1	0.00649169	-1.7665	T5 and Above down
LOC100134108	0.00649642	-1.15737	T5 and Above down
LOC730432	0.00649837	1.23555	T5 and Above up
LOC554206	0.00651162	-1.13161	T5 and Above down
DCUN1D4	0.00651624	1.2114	T5 and Above up
COPS4	0.00652214	1.21497	T5 and Above up
GMFB	0.00653697	1.33616	T5 and Above up
C8ORF83	0.00655984	1.15599	T5 and Above up
LOC100130154	0.00656367	1.23195	T5 and Above up
STMN3	0.0065643	-1.23944	T5 and Above down
SMNDC1	0.00656945	1.25954	T5 and Above up
DDX3X	0.00658915	1.2601	T5 and Above up
TNFSF10	0.00666083	1.27942	T5 and Above up
CCNT2	0.00667017	1.14087	T5 and Above up
PLEKHM2	0.00667349	-1.12859	T5 and Above down
EZR	0.00667636	-1.20098	T5 and Above down
SELM	0.00667898	-1.1871	T5 and Above down
NFIL3	0.00668598	1.3023	T5 and Above up
VARS	0.00669903	-1.12263	T5 and Above down
WASPIP	0.00671805	1.27152	T5 and Above up
APPBP2	0.00672605	1.16193	T5 and Above up
ZCWPW1	0.00672732	-1.17511	T5 and Above down
C18ORF22	0.006746	-1.14217	T5 and Above down
UBE2V2	0.00676094	1.1716	T5 and Above up
LOC440595	0.00676825	1.2531	T5 and Above up
NCAPD2	0.00677855	-1.20278	T5 and Above down
TOR1AIP1	0.00678089	1.18818	T5 and Above up
HSD17B11	0.0067881	1.24415	T5 and Above up
ILF3	0.00679009	-1.1414	T5 and Above down
EFHC2	0.00679669	1.2293	T5 and Above up
ARHGEF18	0.00680624	-1.1328	T5 and Above down
MRPL3	0.00681526	1.30741	T5 and Above up
SERGEF	0.00682621	-1.1242	T5 and Above down
PTGER4	0.00683902	1.25179	T5 and Above up
MYL12A	0.00684997	1.23535	T5 and Above up
KARS	0.00686556	-1.11692	T5 and Above down
LOC653158	0.00686903	-1.34791	T5 and Above down
MTFMT	0.00687972	1.12561	T5 and Above up
UQCR	0.00689131	-1.1217	T5 and Above down
UPF2	0.00691176	1.12467	T5 and Above up
ZNF428	0.00691877	-1.15485	T5 and Above down
RIPK1	0.00692748	-1.14567	T5 and Above down
YIPF6	0.00698357	-1.15981	T5 and Above down
MYL4	0.00698409	-1.51252	T5 and Above down
C10ORF2	0.00699637	-1.19384	T5 and Above down
TNFRSF17	0.00699907	1.42022	T5 and Above up
NTF3	0.00700246	-1.18113	T5 and Above down
EIF2C2	0.00701047	-1.26115	T5 and Above down
TPM2	0.0070166	-1.23421	T5 and Above down
CD55	0.00702673	1.29487	T5 and Above up
HBXIP	0.00703742	1.13984	T5 and Above up
FAM50A	0.00704238	-1.1306	T5 and Above down
LDLRAD1	0.00704765	1.22447	T5 and Above up
NSL1	0.00705001	1.15353	T5 and Above up
SRP68	0.00705475	-1.14454	T5 and Above down
C10ORF26	0.00705649	1.15782	T5 and Above up
C8ORF48	0.00705673	-1.25809	T5 and Above down
OXTR	0.00705956	-1.18165	T5 and Above down
IL10RB	0.0070677	1.13301	T5 and Above up
RAP1BL	0.00706796	1.28918	T5 and Above up
C14ORF109	0.00706962	1.12189	T5 and Above up
PLD3	0.00708003	-1.21348	T5 and Above down
CNDP2	0.00708711	-1.14479	T5 and Above down
KANK2	0.00710485	-1.25254	T5 and Above down
KIAA1370	0.00710746	1.26213	T5 and Above up
CLEC4D	0.00711041	1.36313	T5 and Above up
ZNF25	0.00711855	1.26539	T5 and Above up
ECHDC2	0.00712365	-1.20515	T5 and Above down
VWCE	0.00712662	-1.75681	T5 and Above down
LYRM5	0.0071491	1.16143	T5 and Above up
FBP1	0.00716889	-1.22351	T5 and Above down
GPR65	0.00716953	1.33613	T5 and Above up
NDUFA1	0.00719124	1.20974	T5 and Above up
ZC3HC1	0.00719219	-1.11907	T5 and Above down
NAT8B	0.00720264	-1.35799	T5 and Above down
SLC35A3	0.00720774	1.21204	T5 and Above up
KIAA1826	0.00721473	1.3078	T5 and Above up
ELAVL3	0.00722958	-1.20993	T5 and Above down
LOC100134504	0.00723098	1.5659	T5 and Above up
TRRAP	0.00723407	-1.17156	T5 and Above down
NHLRC3	0.00724276	1.19653	T5 and Above up
ATF5	0.00724557	-1.20608	T5 and Above down
ZDHHC16	0.00726767	-1.12741	T5 and Above down
FAM105A	0.00727012	1.20547	T5 and Above up
ITGB1	0.00727306	1.20427	T5 and Above up
ATG16L1	0.00728819	-1.08636	T5 and Above down
CTSW	0.00730215	-1.26441	T5 and Above down
SMOX	0.00730277	-1.55045	T5 and Above down
PPP2R5A	0.0073058	1.20815	T5 and Above up
DFFA	0.00730704	-1.12239	T5 and Above down
B4GALT7	0.00732284	-1.11213	T5 and Above down
SLC30A7	0.0073232	-1.16655	T5 and Above down
PTS	0.00732866	1.27317	T5 and Above up
ENY2	0.00734578	1.31976	T5 and Above up
POLD2	0.00735045	-1.15282	T5 and Above down
CCDC112	0.00735063	1.17607	T5 and Above up
ELOVL4	0.0073551	1.19415	T5 and Above up
[truncated: 227 more rows]

## Sheet: DE Genes CTL vs AIS A_FDR_0.05
Gene Symbol	p-value(A vs. CTRL)	Fold-Change(A vs. CTRL)	Fold-Change(A vs. CTRL) Direction
CNNM3	6.09231e-09	-1.40215	A down vs CTRL
C8ORF55	8.54272e-09	-1.44711	A down vs CTRL
TATDN2	1.31325e-08	-1.35079	A down vs CTRL
LTA	1.95114e-08	-1.49719	A down vs CTRL
KLHL22	4.41102e-08	-1.37059	A down vs CTRL
NOP2	4.48864e-08	-1.32886	A down vs CTRL
ARS2	4.5446e-08	-1.27985	A down vs CTRL
ZNF672	6.22277e-08	-1.33145	A down vs CTRL
EDC4	6.91816e-08	-1.343	A down vs CTRL
C3ORF37	7.5144e-08	-1.27684	A down vs CTRL
MLLT6	8.46525e-08	-1.44649	A down vs CTRL
AZI1	8.65803e-08	-1.2771	A down vs CTRL
C1ORF93	9.24542e-08	-1.3581	A down vs CTRL
SCRIB	9.49974e-08	-1.2347	A down vs CTRL
PLA2G4B	1.15064e-07	-1.37798	A down vs CTRL
ZC3H5	1.45069e-07	-1.3723	A down vs CTRL
RASAL3	1.72038e-07	-1.39073	A down vs CTRL
CLEC16A	1.94774e-07	-1.31769	A down vs CTRL
DDOST	2.01353e-07	-1.27093	A down vs CTRL
KRBA1	2.1105e-07	-1.3034	A down vs CTRL
RFC1	2.33627e-07	-1.18678	A down vs CTRL
GCDH	2.40008e-07	-1.30558	A down vs CTRL
LOC642031	2.73365e-07	-1.4139	A down vs CTRL
ABCF1	2.794e-07	-1.36376	A down vs CTRL
DAGLB	2.89896e-07	-1.34268	A down vs CTRL
LAS1L	3.03926e-07	-1.30294	A down vs CTRL
UBA7	3.1103e-07	-1.35838	A down vs CTRL
TXLNA	4.04075e-07	-1.33922	A down vs CTRL
RAPGEF1	4.51948e-07	-1.3191	A down vs CTRL
RANGAP1	5.58247e-07	-1.42807	A down vs CTRL
TRIM11	6.09597e-07	-1.34356	A down vs CTRL
POM121C	6.60698e-07	-1.35674	A down vs CTRL
WDR53	6.90746e-07	1.34237	A up vs CTRL
DHX16	7.11658e-07	-1.21611	A down vs CTRL
KRTCAP2	7.13289e-07	-1.32993	A down vs CTRL
SPG7	7.60748e-07	-1.23218	A down vs CTRL
BAP1	8.56451e-07	-1.28635	A down vs CTRL
RWDD4A	8.97033e-07	1.41177	A up vs CTRL
CXXC1	9.02108e-07	-1.33352	A down vs CTRL
SCAMP3	9.16433e-07	-1.28352	A down vs CTRL
GCN1L1	9.64084e-07	-1.35932	A down vs CTRL
LRCH4	1.25725e-06	-1.3397	A down vs CTRL
CLCN7	1.31655e-06	-1.3586	A down vs CTRL
PUF60	1.34507e-06	-1.33056	A down vs CTRL
RP2	1.38429e-06	1.72508	A up vs CTRL
ITPKB	1.38853e-06	-1.33285	A down vs CTRL
MCM7	1.56002e-06	-1.22689	A down vs CTRL
NAT10	1.5726e-06	-1.34899	A down vs CTRL
C2ORF29	1.61947e-06	-1.32623	A down vs CTRL
HDAC1	1.66169e-06	-1.27539	A down vs CTRL
LOC730316	1.70353e-06	-1.35442	A down vs CTRL
GEMIN4	1.72437e-06	-1.3639	A down vs CTRL
C11ORF2	1.7597e-06	-1.38401	A down vs CTRL
TOMM34	1.82795e-06	-1.36515	A down vs CTRL
LOC151162	1.86103e-06	-1.34755	A down vs CTRL
RBM14	1.86836e-06	-1.40985	A down vs CTRL
CDK10	2.12339e-06	-1.30825	A down vs CTRL
GLG1	2.18279e-06	-1.42448	A down vs CTRL
UNC84B	2.26154e-06	-1.35785	A down vs CTRL
CD7	2.64175e-06	-1.69656	A down vs CTRL
PPM1G	2.68012e-06	-1.25296	A down vs CTRL
AARS2	2.80238e-06	-1.30556	A down vs CTRL
COASY	2.85179e-06	-1.24931	A down vs CTRL
TJAP1	2.86171e-06	-1.25684	A down vs CTRL
SLC37A4	2.90114e-06	-1.27488	A down vs CTRL
DPAGT1	2.97588e-06	-1.27534	A down vs CTRL
PSMB2	3.03031e-06	-1.22416	A down vs CTRL
C4ORF18	3.25679e-06	1.6235	A up vs CTRL
LOC100133163	3.31677e-06	-1.38787	A down vs CTRL
ZNF783	3.46221e-06	-1.28728	A down vs CTRL
CRTC3	3.59223e-06	-1.28288	A down vs CTRL
WBP1	3.85852e-06	-1.31611	A down vs CTRL
INTS1	3.88138e-06	-1.29848	A down vs CTRL
FUK	3.90066e-06	-1.33731	A down vs CTRL
CRY2	4.06744e-06	-1.26443	A down vs CTRL
MAN1B1	4.28792e-06	-1.21008	A down vs CTRL
C14ORF80	4.41191e-06	-1.36368	A down vs CTRL
GSDMD	4.70228e-06	-1.3039	A down vs CTRL
CMAH	4.88063e-06	1.28924	A up vs CTRL
LOC648980	5.06988e-06	-1.40052	A down vs CTRL
REXO4	5.15716e-06	-1.39489	A down vs CTRL
DMAP1	5.3668e-06	-1.25927	A down vs CTRL
EMD	5.39919e-06	-1.275	A down vs CTRL
TMEM79	5.47164e-06	-1.37413	A down vs CTRL
RNF13	5.67604e-06	1.45293	A up vs CTRL
AVPI1	5.71279e-06	-1.41209	A down vs CTRL
PJA2	5.86915e-06	1.59487	A up vs CTRL
ASPSCR1	5.95894e-06	-1.26537	A down vs CTRL
CD58	6.20303e-06	1.68551	A up vs CTRL
C9ORF114	7.11477e-06	-1.33965	A down vs CTRL
SMARCD1	7.38595e-06	-1.22117	A down vs CTRL
GAL3ST4	7.52069e-06	-1.43119	A down vs CTRL
EXOC7	7.83937e-06	-1.20248	A down vs CTRL
PAFAH1B3	8.14386e-06	-1.34958	A down vs CTRL
DYNC1H1	8.45742e-06	-1.40883	A down vs CTRL
MFSD5	8.8098e-06	-1.22239	A down vs CTRL
WDR6	9.02653e-06	-1.33826	A down vs CTRL
C6ORF47	9.30084e-06	-1.34746	A down vs CTRL
MFGE8	9.47234e-06	-1.54376	A down vs CTRL
FLAD1	9.65348e-06	-1.20696	A down vs CTRL
C9ORF72	9.74777e-06	1.51447	A up vs CTRL
C17ORF68	1.00678e-05	-1.33039	A down vs CTRL
ANXA6	1.0592e-05	-1.32156	A down vs CTRL
SIPA1	1.06588e-05	-1.30313	A down vs CTRL
SNAP23	1.10298e-05	1.4432	A up vs CTRL
ATPGD1	1.1152e-05	-1.40339	A down vs CTRL
ALDOC	1.14305e-05	-1.34505	A down vs CTRL
STK17B	1.16032e-05	1.5389	A up vs CTRL
LYPLAL1	1.20597e-05	1.34917	A up vs CTRL
TPM2	1.28667e-05	-1.44042	A down vs CTRL
AP1M1	1.32777e-05	-1.29063	A down vs CTRL
RAB2A	1.39449e-05	1.33474	A up vs CTRL
RP5-1022P6.2	1.44478e-05	1.60436	A up vs CTRL
CBLB	1.50017e-05	-1.31104	A down vs CTRL
POFUT2	1.50501e-05	-1.20483	A down vs CTRL
CARD11	1.52517e-05	-1.57091	A down vs CTRL
CPSF1	1.58488e-05	-1.40967	A down vs CTRL
TUBB	1.59599e-05	-1.28204	A down vs CTRL
ARPC3	1.61241e-05	1.33255	A up vs CTRL
IQCC	1.61279e-05	-1.36583	A down vs CTRL
FANCE	1.63379e-05	-1.27506	A down vs CTRL
SLK	1.67682e-05	1.37603	A up vs CTRL
PIK3R2	1.70193e-05	-1.45364	A down vs CTRL
KIAA1310	1.7352e-05	-1.23529	A down vs CTRL
PAIP2	1.74197e-05	1.4025	A up vs CTRL
L3MBTL2	1.74684e-05	-1.20031	A down vs CTRL
TMED7	1.8043e-05	1.40527	A up vs CTRL
EML3	1.81109e-05	-1.27903	A down vs CTRL
FTSJ3	1.90718e-05	-1.26233	A down vs CTRL
ITGA5	1.92659e-05	-1.39964	A down vs CTRL
GSDMB	1.94547e-05	-1.27113	A down vs CTRL
NUDC	1.97604e-05	-1.2923	A down vs CTRL
PMPCA	1.98312e-05	-1.26836	A down vs CTRL
DENND1C	2.08921e-05	-1.36398	A down vs CTRL
YPEL5	2.10934e-05	1.47046	A up vs CTRL
EDC3	2.11891e-05	-1.34306	A down vs CTRL
TMEM99	2.12613e-05	-1.24774	A down vs CTRL
ACACA	2.1555e-05	-1.22206	A down vs CTRL
HNRNPUL2	2.16638e-05	-1.39774	A down vs CTRL
JAK2	2.18169e-05	1.59524	A up vs CTRL
SLC41A1	2.2364e-05	-1.36142	A down vs CTRL
SGSM2	2.24407e-05	-1.23875	A down vs CTRL
URG4	2.36259e-05	-1.23872	A down vs CTRL
SH2D2A	2.37752e-05	-1.32646	A down vs CTRL
HARS	2.57295e-05	-1.37364	A down vs CTRL
RHEB	2.5744e-05	1.35916	A up vs CTRL
ZNF716	2.59898e-05	-1.28745	A down vs CTRL
POLA2	2.62693e-05	-1.23944	A down vs CTRL
WDR46	2.62753e-05	-1.28797	A down vs CTRL
SLC5A6	2.72564e-05	-1.28408	A down vs CTRL
H2AFZ	2.76156e-05	1.25175	A up vs CTRL
TMEM55A	2.94603e-05	1.57729	A up vs CTRL
HADHA	2.99577e-05	-1.30422	A down vs CTRL
C14ORF106	2.99991e-05	1.44439	A up vs CTRL
GAK	3.05058e-05	-1.23941	A down vs CTRL
LOC728743	3.05896e-05	-1.35516	A down vs CTRL
CCBL1	3.12869e-05	-1.25228	A down vs CTRL
ATXN1L	3.2197e-05	-1.14935	A down vs CTRL
RPS6KA3	3.27136e-05	1.17247	A up vs CTRL
ATP6AP1	3.29314e-05	-1.30059	A down vs CTRL
ZFAND6	3.30349e-05	1.3628	A up vs CTRL
TGIF2	3.3294e-05	-1.26742	A down vs CTRL
PHB	3.63046e-05	-1.24061	A down vs CTRL
PIGQ	3.67107e-05	-1.38438	A down vs CTRL
ARL2	3.67111e-05	-1.28965	A down vs CTRL
CD36	3.67894e-05	1.56462	A up vs CTRL
SGSM3	3.7943e-05	-1.32426	A down vs CTRL
JMJD8	3.97763e-05	-1.24823	A down vs CTRL
AARS	4.01553e-05	-1.32121	A down vs CTRL
WDR4	4.05349e-05	-1.17601	A down vs CTRL
GPC2	4.08685e-05	-1.34986	A down vs CTRL
UBIAD1	4.09716e-05	-1.25478	A down vs CTRL
PCSK7	4.11919e-05	-1.27775	A down vs CTRL
C17ORF70	4.18077e-05	-1.26322	A down vs CTRL
RCBTB2	4.29169e-05	1.33467	A up vs CTRL
SIDT1	4.34817e-05	-1.31026	A down vs CTRL
NAT9	4.37672e-05	-1.26203	A down vs CTRL
BMS1	4.3981e-05	-1.28251	A down vs CTRL
XRCC1	4.46833e-05	-1.28258	A down vs CTRL
LOC650098	4.49597e-05	1.75797	A up vs CTRL
FAM120B	4.54192e-05	-1.26214	A down vs CTRL
LOC728014	4.62238e-05	-1.29198	A down vs CTRL
GRAP	4.64895e-05	-1.3124	A down vs CTRL
KIR3DL1	4.66245e-05	-1.46096	A down vs CTRL
GTF3C2	4.72746e-05	-1.20572	A down vs CTRL
RNF144A	4.81235e-05	-1.32282	A down vs CTRL
C14ORF173	4.93546e-05	-1.37404	A down vs CTRL
PGAP3	5.02438e-05	-1.30707	A down vs CTRL
CCDC92	5.10686e-05	-1.28249	A down vs CTRL
ATIC	5.12783e-05	-1.29801	A down vs CTRL
PPCS	5.12923e-05	1.31743	A up vs CTRL
ALAD	5.19772e-05	-1.18049	A down vs CTRL
HMHA1	5.22793e-05	-1.33384	A down vs CTRL
WDR42A	5.2931e-05	-1.21918	A down vs CTRL
GGA2	5.35232e-05	-1.30491	A down vs CTRL
KIR2DL3	5.36039e-05	-1.82981	A down vs CTRL
NCALD	5.37598e-05	-1.38123	A down vs CTRL
BCL9	5.42161e-05	-1.31429	A down vs CTRL
CALM3	5.44155e-05	-1.33453	A down vs CTRL
KIAA0194	5.51177e-05	-1.31658	A down vs CTRL
MUL1	5.52285e-05	-1.20662	A down vs CTRL
NOL6	5.54615e-05	-1.2196	A down vs CTRL
SLC9A3R1	5.5931e-05	-1.26852	A down vs CTRL
USP11	5.79272e-05	-1.2797	A down vs CTRL
RXRB	5.80346e-05	-1.20856	A down vs CTRL
AP4B1	5.88732e-05	-1.20054	A down vs CTRL
OCEL1	5.89459e-05	-1.26892	A down vs CTRL
MAP4K2	5.91606e-05	-1.19919	A down vs CTRL
COPS7A	6.08254e-05	-1.21249	A down vs CTRL
BOP1	6.10224e-05	-1.27351	A down vs CTRL
AMT	6.17486e-05	-1.32166	A down vs CTRL
ZNF784	6.26768e-05	-1.26989	A down vs CTRL
ZNF598	6.37981e-05	-1.16029	A down vs CTRL
KIR3DL3	6.43711e-05	-1.34846	A down vs CTRL
SETDB1	6.51409e-05	-1.22875	A down vs CTRL
MUM1	6.55267e-05	-1.33607	A down vs CTRL
FAM39E	6.57992e-05	-1.39591	A down vs CTRL
FBXO31	6.63993e-05	-1.26589	A down vs CTRL
PHF15	6.64561e-05	-1.35717	A down vs CTRL
DDX24	6.77209e-05	-1.34875	A down vs CTRL
RAB5A	7.09811e-05	1.34877	A up vs CTRL
LOC100128805	7.1118e-05	-1.28288	A down vs CTRL
REPIN1	7.19535e-05	-1.25117	A down vs CTRL
PHRF1	7.19992e-05	-1.2602	A down vs CTRL
GANAB	7.21628e-05	-1.2706	A down vs CTRL
BTBD12	7.31835e-05	-1.27195	A down vs CTRL
CAPS	7.45383e-05	-1.34169	A down vs CTRL
FBXO18	7.4655e-05	-1.16624	A down vs CTRL
CUL9	7.50922e-05	-1.31419	A down vs CTRL
DEF6	7.55171e-05	-1.20405	A down vs CTRL
RAD54L2	7.6534e-05	-1.313	A down vs CTRL
C2ORF42	7.72754e-05	-1.22661	A down vs CTRL
SBF1	7.74814e-05	-1.27711	A down vs CTRL
TRAF3IP2	7.75182e-05	-1.18801	A down vs CTRL
PNPLA7	7.8833e-05	-1.39716	A down vs CTRL
PAQR8	7.90688e-05	-1.29601	A down vs CTRL
TM9SF4	8.00463e-05	-1.2292	A down vs CTRL
CYB561D1	8.2285e-05	-1.17629	A down vs CTRL
CENPB	8.29651e-05	-1.22058	A down vs CTRL
UBQLN4	8.35026e-05	-1.31844	A down vs CTRL
CYFIP2	8.48707e-05	-1.27238	A down vs CTRL
PRAGMIN	8.50864e-05	-1.38234	A down vs CTRL
PRPF19	8.51014e-05	-1.28677	A down vs CTRL
TMEM138	8.54916e-05	-1.25384	A down vs CTRL
ARD1A	8.57432e-05	-1.23787	A down vs CTRL
ZNF212	8.76703e-05	-1.21285	A down vs CTRL
LOC400455	8.82088e-05	-1.30268	A down vs CTRL
TGOLN2	8.96391e-05	-1.24207	A down vs CTRL
GAPT	9.03866e-05	1.55088	A up vs CTRL
TUG1	9.0676e-05	-1.21487	A down vs CTRL
FDFT1	9.19164e-05	-1.1945	A down vs CTRL
KAT2A	9.20744e-05	-1.24558	A down vs CTRL
MCRS1	9.27924e-05	-1.24475	A down vs CTRL
IL18BP	9.33998e-05	-1.18623	A down vs CTRL
POMGNT1	9.37137e-05	-1.29219	A down vs CTRL
DHRS3	9.76856e-05	-1.39238	A down vs CTRL
LOC92249	9.88728e-05	-1.25128	A down vs CTRL
FLJ10213	9.97174e-05	-1.21971	A down vs CTRL
PSMC3	9.98023e-05	-1.23001	A down vs CTRL
NICN1	0.00010065	-1.18557	A down vs CTRL
ZNF142	0.000101141	-1.24282	A down vs CTRL
PELP1	0.000101602	-1.29563	A down vs CTRL
RNMT	0.000103475	-1.24939	A down vs CTRL
LOC286208	0.000106726	-1.29583	A down vs CTRL
BRMS1	0.000107381	-1.14335	A down vs CTRL
OXR1	0.000107917	1.66529	A up vs CTRL
ISY1	0.000108773	1.21734	A up vs CTRL
RBM6	0.000109599	-1.28035	A down vs CTRL
NUMA1	0.000110014	-1.3276	A down vs CTRL
EHD1	0.000110178	-1.31309	A down vs CTRL
ARMC10	0.00011057	1.22536	A up vs CTRL
ARNT	0.000110883	-1.23361	A down vs CTRL
KIR2DL4	0.00011128	-1.53784	A down vs CTRL
MMS19L	0.000111341	-1.19785	A down vs CTRL
CD81	0.000112838	-1.3116	A down vs CTRL
ZMIZ2	0.000113248	-1.2314	A down vs CTRL
STAG2	0.000115839	1.41707	A up vs CTRL
ANAPC1	0.000116694	-1.15835	A down vs CTRL
DLD	0.00012024	1.3688	A up vs CTRL
LY9	0.000121561	-1.28912	A down vs CTRL
DHCR7	0.000122036	-1.2363	A down vs CTRL
VAMP7	0.00012304	1.38857	A up vs CTRL
SMCR7L	0.000123056	-1.18638	A down vs CTRL
ZGPAT	0.000123957	-1.18992	A down vs CTRL
MS4A6A	0.00012414	1.46498	A up vs CTRL
ACTR3	0.000124392	1.44027	A up vs CTRL
PRCC	0.000124778	-1.21015	A down vs CTRL
MMS19	0.000125719	-1.22434	A down vs CTRL
GPS1	0.000128147	-1.20585	A down vs CTRL
SOAT1	0.000128645	1.3645	A up vs CTRL
NPAL3	0.000131871	-1.29569	A down vs CTRL
DOCK2	0.000132102	-1.277	A down vs CTRL
HIGD1A	0.000136502	1.46697	A up vs CTRL
STIP1	0.000137756	-1.33555	A down vs CTRL
FAM159A	0.000137923	-1.33328	A down vs CTRL
SLC30A5	0.000138295	1.13127	A up vs CTRL
MOBKL1B	0.000138473	1.40068	A up vs CTRL
ANXA1	0.000138533	1.67101	A up vs CTRL
CD302	0.00014085	1.39162	A up vs CTRL
CD99L2	0.000142023	-1.20787	A down vs CTRL
FAM113B	0.000142217	-1.4525	A down vs CTRL
ZNF777	0.000143979	-1.24092	A down vs CTRL
ARFGAP2	0.000145151	-1.2184	A down vs CTRL
SF3A3	0.000146126	-1.31419	A down vs CTRL
MIF4GD	0.000146719	-1.24636	A down vs CTRL
BRP44L	0.000148137	1.26379	A up vs CTRL
VCP	0.000148828	-1.24377	A down vs CTRL
INTS5	0.000151101	-1.25512	A down vs CTRL
GNPDA1	0.000151195	-1.19789	A down vs CTRL
METTL13	0.000154464	-1.18693	A down vs CTRL
SLC35E3	0.000154869	1.25746	A up vs CTRL
SUPV3L1	0.000155755	-1.26014	A down vs CTRL
GNL1	0.000156543	-1.28576	A down vs CTRL
TIAF1	0.000157808	-1.25326	A down vs CTRL
PAF1	0.00016122	-1.25027	A down vs CTRL
DCXR	0.000163277	-1.30087	A down vs CTRL
C20ORF4	0.00016401	-1.21322	A down vs CTRL
IMPDH2	0.000164267	-1.29488	A down vs CTRL
SLC2A11	0.000164513	1.33812	A up vs CTRL
ATRIP	0.000165135	-1.23133	A down vs CTRL
C14ORF138	0.000166687	1.43433	A up vs CTRL
ITPR3	0.000168276	-1.31987	A down vs CTRL
ATP13A1	0.000168453	-1.38885	A down vs CTRL
NR2C2AP	0.000169964	-1.21742	A down vs CTRL
FAM65A	0.000176514	-1.30455	A down vs CTRL
LOC728059	0.000178827	1.57151	A up vs CTRL
WDR54	0.000180282	-1.26339	A down vs CTRL
C18ORF32	0.000181457	1.35125	A up vs CTRL
MAP2K1IP1	0.000183188	1.56935	A up vs CTRL
COMMD2	0.000187072	1.44376	A up vs CTRL
HIRIP3	0.000188514	-1.35944	A down vs CTRL
MC1R	0.000190945	-1.29694	A down vs CTRL
OSBPL8	0.000191673	1.56542	A up vs CTRL
RBM47	0.000191924	1.4956	A up vs CTRL
C2CD2	0.000193199	-1.20228	A down vs CTRL
ZC3H10	0.000196337	-1.17575	A down vs CTRL
HCFC1	0.000198405	-1.37162	A down vs CTRL
STXBP3	0.000200313	1.45966	A up vs CTRL
ZNF317	0.000201174	-1.20464	A down vs CTRL
CHMP7	0.000207357	-1.22806	A down vs CTRL
LARS	0.000208046	-1.30708	A down vs CTRL
STK38L	0.000209348	1.30355	A up vs CTRL
COG2	0.000210169	-1.20856	A down vs CTRL
TRPV2	0.000211313	-1.24764	A down vs CTRL
MTP18	0.000215442	-1.27297	A down vs CTRL
S100A12	0.000216427	2.06862	A up vs CTRL
PIK3C2B	0.000218189	-1.31501	A down vs CTRL
MRPS26	0.000222613	-1.23434	A down vs CTRL
HIST1H2AC	0.000223842	1.52965	A up vs CTRL
SNAPC4	0.000235375	-1.20302	A down vs CTRL
RBM10	0.000235491	-1.20089	A down vs CTRL
TMED5	0.000238463	1.5085	A up vs CTRL
NSMCE1	0.000239418	-1.28139	A down vs CTRL
LOC728188	0.000239617	1.34639	A up vs CTRL
MCM3AP	0.000241728	-1.20527	A down vs CTRL
FLJ11783	0.00024252	-1.24817	A down vs CTRL
GCA	0.000243494	1.5202	A up vs CTRL
TXNDC17	0.000244438	1.52033	A up vs CTRL
CNOT2	0.000244454	-1.17662	A down vs CTRL
NBAS	0.000245114	-1.31146	A down vs CTRL
WAC	0.000247172	1.24066	A up vs CTRL
SQSTM1	0.000248522	-1.2898	A down vs CTRL
ZSWIM1	0.000249015	-1.20235	A down vs CTRL
ZDHHC5	0.00024967	-1.23087	A down vs CTRL
FRAG1	0.000251741	-1.31206	A down vs CTRL
CYTSA	0.000252427	-1.19574	A down vs CTRL
SNX17	0.000254	-1.16905	A down vs CTRL
NOL12	0.000259264	-1.18986	A down vs CTRL
TNFRSF14	0.000261147	-1.17378	A down vs CTRL
C8ORF16	0.000266445	-1.42011	A down vs CTRL
NISCH	0.000267317	-1.19867	A down vs CTRL
TRAPPC1	0.000268469	-1.20177	A down vs CTRL
MYOM1	0.000271424	-1.31654	A down vs CTRL
FLJ20273	0.000272615	1.61009	A up vs CTRL
HIF1AN	0.000276843	-1.2143	A down vs CTRL
IKBKB	0.000277148	-1.12838	A down vs CTRL
DDX56	0.000280158	-1.23598	A down vs CTRL
LOC732425	0.000283043	-1.27444	A down vs CTRL
TRK1	0.000284766	-1.47543	A down vs CTRL
LOC391811	0.000289966	-1.26267	A down vs CTRL
KIR2DL1	0.000290087	-1.53674	A down vs CTRL
U2AF1L2	0.000292636	-1.34904	A down vs CTRL
HEXIM2	0.000294959	-1.24535	A down vs CTRL
TYK2	0.000295316	-1.22393	A down vs CTRL
SMARCAL1	0.000295448	-1.20535	A down vs CTRL
PSME3	0.000301104	-1.23415	A down vs CTRL
TTC1	0.00030447	-1.21622	A down vs CTRL
PLCG1	0.000306081	-1.30683	A down vs CTRL
MGC10997	0.000308985	-1.19686	A down vs CTRL
C20ORF27	0.000309919	-1.35768	A down vs CTRL
ESYT1	0.000313172	-1.35635	A down vs CTRL
PDXP	0.00031528	-1.29976	A down vs CTRL
CYB5R4	0.000315693	1.4098	A up vs CTRL
LOC648434	0.000316344	1.32101	A up vs CTRL
SRRM2	0.000319637	-1.29196	A down vs CTRL
DUS2L	0.00032075	-1.25618	A down vs CTRL
NFXL1	0.000320872	1.59453	A up vs CTRL
AP1S2	0.00032315	1.64336	A up vs CTRL
NHP2L1	0.000326116	-1.16984	A down vs CTRL
WDR61	0.000329074	1.26913	A up vs CTRL
CIRH1A	0.000331879	-1.20034	A down vs CTRL
XYLT2	0.000332198	-1.20517	A down vs CTRL
CAPZA2	0.000332349	1.64636	A up vs CTRL
ATPBD1B	0.000335219	-1.16223	A down vs CTRL
CD6	0.000335353	-1.37853	A down vs CTRL
SLAMF6	0.000337339	-1.29823	A down vs CTRL
LOC100134108	0.000341696	-1.23441	A down vs CTRL
MFSD1	0.00035088	1.26392	A up vs CTRL
UBA3	0.000352958	1.30163	A up vs CTRL
ZNF320	0.000359727	-1.23789	A down vs CTRL
SSRP1	0.000361139	-1.24944	A down vs CTRL
HEXDC	0.000364931	-1.36613	A down vs CTRL
ENTPD1	0.000365492	1.27196	A up vs CTRL
ZNF76	0.000367755	-1.21894	A down vs CTRL
BRD9	0.000372302	-1.19768	A down vs CTRL
SELM	0.000372999	-1.28271	A down vs CTRL
C2ORF77	0.000374044	-1.30236	A down vs CTRL
SPHK2	0.000374397	-1.26079	A down vs CTRL
SPNS1	0.000375723	-1.31569	A down vs CTRL
IK	0.000381513	-1.20041	A down vs CTRL
LOC100131096	0.000391969	-1.35679	A down vs CTRL
LOC440498	0.000392222	-1.2292	A down vs CTRL
LRPPRC	0.000392609	-1.22452	A down vs CTRL
TMEM170B	0.000394642	1.56864	A up vs CTRL
FBXO33	0.000400485	1.33203	A up vs CTRL
ACSS2	0.000405599	-1.19066	A down vs CTRL
SF3B2	0.000415354	-1.27021	A down vs CTRL
TNK2	0.000415448	-1.18	A down vs CTRL
LOC649823	0.000416807	-1.31051	A down vs CTRL
DHX37	0.000423975	-1.19793	A down vs CTRL
TMEM156	0.000427439	-1.26753	A down vs CTRL
RPUSD2	0.00042794	-1.24378	A down vs CTRL
SARM1	0.000428269	-1.23837	A down vs CTRL
DDX42	0.000429257	-1.17149	A down vs CTRL
PLEKHA9	0.000429607	-1.18131	A down vs CTRL
PLSCR3	0.000436099	-1.24607	A down vs CTRL
KHSRP	0.00043879	-1.42586	A down vs CTRL
TNRC15	0.000439595	-1.19101	A down vs CTRL
SMPD1	0.00044222	-1.23466	A down vs CTRL
LOC100134144	0.000443036	-1.33921	A down vs CTRL
LONRF1	0.000446503	1.40455	A up vs CTRL
RABL2B	0.000446552	-1.15206	A down vs CTRL
VPS16	0.000447242	-1.25017	A down vs CTRL
FOXJ2	0.000447251	-1.38138	A down vs CTRL
PRKAG2	0.000450737	1.1799	A up vs CTRL
REXO1	0.000454394	-1.26411	A down vs CTRL
VCPIP1	0.000455782	1.48123	A up vs CTRL
KLHL5	0.000459138	1.16473	A up vs CTRL
SH3BGRL	0.000460148	1.32454	A up vs CTRL
AK2P2	0.000461368	-1.32956	A down vs CTRL
SPOCK2	0.000468415	-1.38285	A down vs CTRL
AKAP13	0.000475896	-1.20676	A down vs CTRL
FAM125A	0.00047625	-1.22876	A down vs CTRL
DSE	0.000477439	1.24373	A up vs CTRL
ZNF296	0.000478519	-1.2813	A down vs CTRL
NUP188	0.000482386	-1.24595	A down vs CTRL
DDX19B	0.000483269	-1.14884	A down vs CTRL
CSF1R	0.000490814	-1.37037	A down vs CTRL
FAM45A	0.0004994	1.3126	A up vs CTRL
ATG16L1	0.000499664	-1.12507	A down vs CTRL
UBXN4	0.000500175	1.33254	A up vs CTRL
PRPSAP1	0.000501604	-1.18083	A down vs CTRL
CCND3	0.000503073	-1.22224	A down vs CTRL
DDHD2	0.000504158	-1.19215	A down vs CTRL
CUTA	0.000504528	-1.20505	A down vs CTRL
ACTR1A	0.000507671	-1.25232	A down vs CTRL
SNRNP200	0.000513195	-1.23208	A down vs CTRL
CCDC136	0.000514421	-1.23026	A down vs CTRL
SEMA4C	0.000514746	-1.18781	A down vs CTRL
TP53I3	0.000516764	1.26568	A up vs CTRL
PIGY	0.000518521	1.38568	A up vs CTRL
RGS18	0.000522336	1.72302	A up vs CTRL
MCTP2	0.000526093	1.38791	A up vs CTRL
VPS11	0.000529815	-1.19041	A down vs CTRL
USP39	0.000531715	-1.18377	A down vs CTRL
LRFN3	0.000531819	-1.32083	A down vs CTRL
FAM96A	0.000535147	1.53675	A up vs CTRL
MLEC	0.000539743	-1.20527	A down vs CTRL
CSNK2A2	0.000542723	-1.18834	A down vs CTRL
SNX6	0.000548631	-1.16066	A down vs CTRL
EVI2A	0.000549856	1.84704	A up vs CTRL
MTDH	0.000553602	1.26929	A up vs CTRL
NOP56	0.00055397	-1.16946	A down vs CTRL
C10ORF6	0.000554289	-1.22137	A down vs CTRL
ACACB	0.000556794	-1.3601	A down vs CTRL
C11ORF75	0.000561328	1.24605	A up vs CTRL
DDX19A	0.000562679	-1.1155	A down vs CTRL
COPS7B	0.000569336	-1.15738	A down vs CTRL
DSC2	0.000576267	1.52388	A up vs CTRL
TRIM43	0.000578283	-1.27412	A down vs CTRL
SPSB3	0.000578293	-1.20222	A down vs CTRL
ARSA	0.000581765	-1.24988	A down vs CTRL
SMC4	0.000584314	1.23084	A up vs CTRL
RDH10	0.000585546	1.23146	A up vs CTRL
LMNB2	0.000586345	-1.22744	A down vs CTRL
CLOCK	0.000587505	-1.25652	A down vs CTRL
RUSC1	0.000588628	-1.21556	A down vs CTRL
PI4KB	0.00059361	-1.19374	A down vs CTRL
MCM3	0.000596135	-1.18816	A down vs CTRL
ATP6V0E2	0.000598721	-1.39942	A down vs CTRL
TBC1D15	0.000604248	1.36559	A up vs CTRL
LOC729148	0.00060647	1.345	A up vs CTRL
ALG3	0.000609345	-1.15856	A down vs CTRL
ENO3	0.000611752	-1.19627	A down vs CTRL
SYS1	0.000612929	-1.17665	A down vs CTRL
ATP5C1	0.000615145	1.61365	A up vs CTRL
E4F1	0.000615356	-1.29208	A down vs CTRL
NUP93	0.000615529	-1.25931	A down vs CTRL
FAM76B	0.000626285	1.43615	A up vs CTRL
CHD9	0.000628817	1.28213	A up vs CTRL
NCLN	0.000636513	-1.2233	A down vs CTRL
WSB1	0.000649722	1.24725	A up vs CTRL
ANKRD49	0.000652241	1.50949	A up vs CTRL
LOC727758	0.000653007	1.29794	A up vs CTRL
FIZ1	0.00065482	-1.18696	A down vs CTRL
FAM134C	0.000661256	-1.22926	A down vs CTRL
STK25	0.000663843	-1.18698	A down vs CTRL
LOC100130919	0.000664935	-1.24941	A down vs CTRL
FLNB	0.0006658	-1.35519	A down vs CTRL
NDUFAB1	0.000669269	1.30046	A up vs CTRL
LOC642755	0.000675291	-1.2123	A down vs CTRL
ZBTB48	0.000684576	-1.18617	A down vs CTRL
WDR74	0.000690263	-1.22696	A down vs CTRL
QRICH1	0.000695881	-1.22056	A down vs CTRL
LOC100129890	0.00070072	-1.22841	A down vs CTRL
FBXL11	0.000703075	-1.20926	A down vs CTRL
EXT2	0.000705108	-1.13559	A down vs CTRL
SKIV2L	0.000705324	-1.19942	A down vs CTRL
ATP5G1	0.000707936	-1.18734	A down vs CTRL
CCDC93	0.000711636	-1.18726	A down vs CTRL
C16ORF58	0.000713051	-1.21036	A down vs CTRL
POGK	0.000715482	-1.21107	A down vs CTRL
CCR7	0.000716231	-1.53381	A down vs CTRL
GCC1	0.000716234	-1.20989	A down vs CTRL
LOC644774	0.000719876	1.23771	A up vs CTRL
RNF113A	0.00072375	-1.28896	A down vs CTRL
FCGR1B	0.000736288	1.46966	A up vs CTRL
LAT	0.000736999	-1.28254	A down vs CTRL
SERPINB1	0.000740265	1.26105	A up vs CTRL
LCK	0.000741225	-1.21527	A down vs CTRL
SEC61A1	0.000741683	-1.1781	A down vs CTRL
RNF167	0.000744201	-1.17027	A down vs CTRL
FNDC3B	0.000746377	1.32471	A up vs CTRL
DEXI	0.000747701	-1.26255	A down vs CTRL
AGTPBP1	0.000751733	1.3156	A up vs CTRL
HSP90AB1	0.000753317	-1.26787	A down vs CTRL
BCAS4	0.000764759	-1.28601	A down vs CTRL
CHMP1B	0.000765799	1.32304	A up vs CTRL
LOC644591	0.000767032	-1.23927	A down vs CTRL
VAMP4	0.000767509	1.23896	A up vs CTRL
AOF2	0.000775054	-1.24409	A down vs CTRL
C7ORF27	0.000777189	-1.54838	A down vs CTRL
CRELD2	0.000783424	-1.1703	A down vs CTRL
IKBKE	0.000800163	-1.26649	A down vs CTRL
TBK1	0.000800413	1.36008	A up vs CTRL
SIK3	0.000802998	-1.21105	A down vs CTRL
PTPRO	0.000810643	1.29742	A up vs CTRL
LOC100134348	0.000812351	-1.26248	A down vs CTRL
ATG12	0.000812396	1.24886	A up vs CTRL
MST4	0.000818099	1.26991	A up vs CTRL
LOC728533	0.0008215	-1.15673	A down vs CTRL
MVD	0.000824348	-1.25747	A down vs CTRL
RB1CC1	0.000829733	1.56276	A up vs CTRL
ZNF787	0.000833603	-1.25745	A down vs CTRL
LEMD2	0.000842222	-1.18602	A down vs CTRL
DPY19L1	0.000844555	1.20394	A up vs CTRL
HSPB1	0.000845147	-1.45444	A down vs CTRL
SLC25A28	0.000859298	-1.18704	A down vs CTRL
BRD2	0.000859453	-1.20771	A down vs CTRL
ABHD8	0.000866777	-1.23615	A down vs CTRL
FAM153B	0.000868018	-1.54828	A down vs CTRL
L2HGDH	0.000868629	-1.26972	A down vs CTRL
C14ORF129	0.000872557	1.38763	A up vs CTRL
SPATA20	0.000876009	-1.46188	A down vs CTRL
ARHGEF18	0.000877623	-1.18226	A down vs CTRL
RBM4B	0.000879222	-1.12875	A down vs CTRL
NEIL2	0.000881243	-1.36943	A down vs CTRL
CRTAP	0.000884857	1.30997	A up vs CTRL
EFHA1	0.000890469	1.40455	A up vs CTRL
CPSF4	0.000898063	-1.12749	A down vs CTRL
RBMX	0.000899386	-1.14455	A down vs CTRL
TNPO2	0.000902077	-1.20619	A down vs CTRL
VRK3	0.000903665	-1.22877	A down vs CTRL
RPAP1	0.000909613	-1.21941	A down vs CTRL
EVL	0.000913182	-1.26749	A down vs CTRL
SRP19	0.000917586	1.30664	A up vs CTRL
PRPF4	0.000919003	-1.14811	A down vs CTRL
RPS21	0.000921769	1.51065	A up vs CTRL
MRPL37	0.000922212	-1.1735	A down vs CTRL
PRR14	0.000923246	-1.22733	A down vs CTRL
CD46	0.000930057	1.47294	A up vs CTRL
LOC730202	0.000938968	-1.39903	A down vs CTRL
BTBD10	0.000940652	1.25613	A up vs CTRL
EIF3L	0.000949205	-1.16464	A down vs CTRL
SAFB	0.000963231	-1.33096	A down vs CTRL
COX10	0.000967333	-1.17318	A down vs CTRL
PTEN	0.000967377	1.29972	A up vs CTRL
RFWD3	0.000968464	-1.25585	A down vs CTRL
GRAMD1A	0.000969602	-1.23606	A down vs CTRL
TTC31	0.000976178	-1.16297	A down vs CTRL
P2RY8	0.000978833	-1.19261	A down vs CTRL
ITGB7	0.000981746	-1.34892	A down vs CTRL
PAG1	0.000982977	1.24584	A up vs CTRL
ARAF	0.000989058	-1.21043	A down vs CTRL
NETO2	0.000997263	1.30613	A up vs CTRL
DUSP3	0.0010011	1.25606	A up vs CTRL
IPO4	0.001005	-1.27001	A down vs CTRL
TXNL4B	0.00101047	-1.2186	A down vs CTRL
RNF121	0.00101213	-1.12209	A down vs CTRL
IRAK4	0.0010176	1.25047	A up vs CTRL
TMEM229B	0.00101907	-1.21813	A down vs CTRL
PPRC1	0.00102731	-1.22946	A down vs CTRL
ZNF407	0.00102844	-1.11343	A down vs CTRL
CCT3	0.00102958	-1.15595	A down vs CTRL
MRPS16	0.00103132	-1.18835	A down vs CTRL
C6ORF136	0.00103836	-1.1556	A down vs CTRL
PIK3AP1	0.00104953	1.4131	A up vs CTRL
BIRC2	0.00105455	1.38764	A up vs CTRL
ACSL4	0.00105629	1.32152	A up vs CTRL
COPG	0.00105808	-1.23426	A down vs CTRL
FCGBP	0.0010605	-1.49892	A down vs CTRL
IL15	0.00106324	1.1704	A up vs CTRL
TSNAX	0.00106755	1.2846	A up vs CTRL
MAP4K1	0.00106937	-1.2549	A down vs CTRL
DTX2	0.0010757	-1.23751	A down vs CTRL
SRP9	0.0010794	1.46939	A up vs CTRL
LOC728698	0.00108218	1.18826	A up vs CTRL
CLK4	0.00109003	1.54556	A up vs CTRL
PPM1B	0.00109785	1.26976	A up vs CTRL
CCDC102A	0.0011007	-1.24343	A down vs CTRL
ZNF384	0.00111123	-1.17098	A down vs CTRL
VBP1	0.00111382	1.51186	A up vs CTRL
RNPEP	0.00111405	-1.35298	A down vs CTRL
FLJ40473	0.00112237	-1.22511	A down vs CTRL
MATK	0.00112805	-1.32575	A down vs CTRL
ASNS	0.00113094	-1.21953	A down vs CTRL
FAM39DP	0.00113115	-1.19209	A down vs CTRL
S100A8	0.00113161	1.82083	A up vs CTRL
SLC26A6	0.00113676	-1.18288	A down vs CTRL
MGC40069	0.0011427	1.24673	A up vs CTRL
RDBP	0.00114988	-1.21272	A down vs CTRL
MTAP	0.00115758	-1.21267	A down vs CTRL
MOBKL2C	0.0011657	-1.16022	A down vs CTRL
DDX59	0.00116636	1.23993	A up vs CTRL
ATXN7L2	0.00116822	-1.15485	A down vs CTRL
LOC653316	0.0011706	-1.42402	A down vs CTRL
RCN3	0.00117062	-1.30142	A down vs CTRL
SMCHD1	0.00117703	1.43723	A up vs CTRL
COPA	0.00119093	-1.16532	A down vs CTRL
COQ2	0.00119384	1.31969	A up vs CTRL
SETBP1	0.00119391	-1.22419	A down vs CTRL
SCRN1	0.00119452	-1.22491	A down vs CTRL
XAB2	0.00119926	-1.28101	A down vs CTRL
FKBP4	0.00121094	-1.23653	A down vs CTRL
PIAS4	0.00121724	-1.21398	A down vs CTRL
C14ORF169	0.0012279	-1.14408	A down vs CTRL
LDLRAD1	0.00123816	1.30748	A up vs CTRL
CCPG1	0.00124467	1.39434	A up vs CTRL
RUNX3	0.00124916	-1.28992	A down vs CTRL
AKR1B1	0.00125098	-1.18927	A down vs CTRL
TRIB3	0.0012515	-1.29968	A down vs CTRL
BTBD2	0.00125685	-1.32652	A down vs CTRL
BNIP2	0.00125709	1.38891	A up vs CTRL
HBXIP	0.00126345	1.18908	A up vs CTRL
CCNC	0.00127198	1.30845	A up vs CTRL
TCFL5	0.00127729	1.27744	A up vs CTRL
UBE2E1	0.001282	1.27355	A up vs CTRL
PTCD1	0.00128226	-1.21525	A down vs CTRL
CRKL	0.00129411	-1.21225	A down vs CTRL
BRP44	0.00129451	1.2011	A up vs CTRL
SLC25A23	0.00129587	-1.31296	A down vs CTRL
EIF6	0.00130107	-1.187	A down vs CTRL
PCMTD1	0.00131357	1.52702	A up vs CTRL
EGLN2	0.00132346	-1.22278	A down vs CTRL
NUB1	0.00132953	-1.21184	A down vs CTRL
SPOPL	0.00132985	1.27202	A up vs CTRL
SLC40A1	0.00133534	1.33908	A up vs CTRL
MGA	0.0013365	-1.14394	A down vs CTRL
CD5	0.00134308	-1.36403	A down vs CTRL
DDB1	0.00135072	-1.23157	A down vs CTRL
HMG20B	0.00135891	-1.1736	A down vs CTRL
LOC442609	0.00136347	1.1964	A up vs CTRL
CTSW	0.00136546	-1.36488	A down vs CTRL
KIAA1600	0.00136784	1.41881	A up vs CTRL
ADA	0.00136828	-1.25807	A down vs CTRL
SF3B3	0.00136976	-1.2744	A down vs CTRL
ZXDC	0.00137058	-1.21932	A down vs CTRL
LOC653226	0.00137963	1.49775	A up vs CTRL
SRRM1	0.00139355	-1.19932	A down vs CTRL
FAR1	0.00140804	1.36335	A up vs CTRL
NDNL2	0.00141265	-1.26387	A down vs CTRL
VGLL4	0.00141598	-1.21972	A down vs CTRL
BCKDHA	0.00142109	-1.2424	A down vs CTRL
PGAM4	0.0014211	1.15709	A up vs CTRL
PPP1R3E	0.00143143	-1.21	A down vs CTRL
COG4	0.00143163	-1.23351	A down vs CTRL
LOC284167	0.0014318	-1.22593	A down vs CTRL
SMAD5	0.00143201	1.22018	A up vs CTRL
SIRPG	0.00143405	-1.25143	A down vs CTRL
CISH	0.00143501	-1.28883	A down vs CTRL
CCDC101	0.00143785	-1.20165	A down vs CTRL
PRDX3	0.00143974	1.22115	A up vs CTRL
SNORD89	0.00144196	1.38974	A up vs CTRL
PDE7A	0.00144242	-1.21318	A down vs CTRL
TMEM208	0.00144313	1.17882	A up vs CTRL
SLC44A2	0.00144437	-1.27809	A down vs CTRL
NFKBIZ	0.00144938	1.33996	A up vs CTRL
TAF1C	0.00145439	-1.15333	A down vs CTRL
IGJ	0.0014713	2.19249	A up vs CTRL
DENND2D	0.0014733	-1.21605	A down vs CTRL
SARS	0.00147508	-1.15074	A down vs CTRL
NCKAP1L	0.00148439	-1.17049	A down vs CTRL
ARHGAP4	0.00148966	-1.19174	A down vs CTRL
BSCL2	0.00149051	-1.26608	A down vs CTRL
THAP11	0.0014935	-1.14166	A down vs CTRL
SLC35C1	0.00149413	-1.20402	A down vs CTRL
NCAPD2	0.00149733	-1.26799	A down vs CTRL
SUMF2	0.00150503	-1.2031	A down vs CTRL
TACO1	0.00151005	-1.13016	A down vs CTRL
KIAA0652	0.00151563	-1.2289	A down vs CTRL
TNFAIP6	0.00151723	1.59559	A up vs CTRL
TMC6	0.00151978	-1.22589	A down vs CTRL
CENTB2	0.00152028	1.30513	A up vs CTRL
PUS1	0.00152443	-1.16974	A down vs CTRL
UCHL5IP	0.00152489	-1.18767	A down vs CTRL
GPI	0.00153811	-1.25342	A down vs CTRL
RUVBL2	0.00153958	-1.18668	A down vs CTRL
GLRX	0.00154202	1.5172	A up vs CTRL
SKAP2	0.00155312	1.3793	A up vs CTRL
DCTPP1	0.00155479	-1.17948	A down vs CTRL
LACTB	0.00156616	1.17184	A up vs CTRL
PTBP2	0.00156682	1.35366	A up vs CTRL
ENO2	0.001567	-1.30106	A down vs CTRL
LYST	0.00156797	1.26835	A up vs CTRL
ARNTL	0.00157844	1.21168	A up vs CTRL
TNFRSF1B	0.00157905	-1.28392	A down vs CTRL
ABR	0.00158384	-1.20221	A down vs CTRL
PFAS	0.00158966	-1.27459	A down vs CTRL
VPS4B	0.00159033	1.29385	A up vs CTRL
FAM105A	0.00159157	1.27967	A up vs CTRL
RIPK3	0.00159233	-1.22558	A down vs CTRL
MARCH7	0.00159706	1.48819	A up vs CTRL
LUZP1	0.00160465	-1.27108	A down vs CTRL
WDR23	0.00161398	-1.15176	A down vs CTRL
TMEM115	0.00161782	-1.20088	A down vs CTRL
ILVBL	0.00161904	-1.17205	A down vs CTRL
SEC31A	0.00162192	-1.19945	A down vs CTRL
HEATR1	0.00163001	-1.38854	A down vs CTRL
LSM6	0.00163847	1.20276	A up vs CTRL
PABPC4	0.00164154	-1.20466	A down vs CTRL
EIF2B4	0.00164754	-1.15782	A down vs CTRL
TRRAP	0.00165085	-1.22585	A down vs CTRL
ECHDC2	0.00166836	-1.27202	A down vs CTRL
C6ORF62	0.00166931	1.24796	A up vs CTRL
SCYL1	0.00167668	-1.19998	A down vs CTRL
LIG1	0.00169484	-1.2322	A down vs CTRL
C16ORF63	0.00170517	1.31208	A up vs CTRL
SH3BP2	0.00170736	1.28882	A up vs CTRL
HAT1	0.00170828	1.29901	A up vs CTRL
LPAR1	0.00170909	1.26184	A up vs CTRL
ZNF160	0.00171191	-1.19287	A down vs CTRL
MAP3K8	0.00171668	1.31634	A up vs CTRL
ZBTB20	0.00171697	-1.23045	A down vs CTRL
DYNLT3	0.00171747	1.30142	A up vs CTRL
PIK4CA	0.00171862	-1.15358	A down vs CTRL
PRRT3	0.0017213	-1.2818	A down vs CTRL
RDH5	0.00172663	-1.23661	A down vs CTRL
ELOVL5	0.00172968	1.34186	A up vs CTRL
DCUN1D3	0.00173017	-1.19088	A down vs CTRL
RRP8	0.00173133	-1.15688	A down vs CTRL
SAFB2	0.0017356	-1.18264	A down vs CTRL
BAZ1A	0.00173866	1.29775	A up vs CTRL
CASP8	0.00173946	1.27142	A up vs CTRL
LOC728877	0.00174266	1.3546	A up vs CTRL
KRCC1	0.00174556	1.33034	A up vs CTRL
SERPINA10	0.00174861	-1.27213	A down vs CTRL
C8ORF41	0.00174913	-1.11817	A down vs CTRL
SOCS4	0.00174964	1.19265	A up vs CTRL
DPP7	0.00175045	-1.21326	A down vs CTRL
ITGB3BP	0.00176005	1.3501	A up vs CTRL
SLC9A1	0.0017622	-1.30008	A down vs CTRL
TMX3	0.00177384	1.45144	A up vs CTRL
OR2T11	0.00177536	1.30721	A up vs CTRL
C17ORF69	0.00177601	1.45554	A up vs CTRL
UBE2E3	0.0017779	1.16467	A up vs CTRL
KIAA1191	0.00178223	-1.14278	A down vs CTRL
LOC441089	0.00178289	-1.15402	A down vs CTRL
MCM6	0.00178968	-1.17175	A down vs CTRL
RAB11FIP3	0.00179093	-1.24099	A down vs CTRL
FOXP1	0.0017949	-1.13125	A down vs CTRL
C4ORF33	0.00179557	1.36376	A up vs CTRL
SMG5	0.00180687	-1.27074	A down vs CTRL
EEF2	0.00181108	-1.18848	A down vs CTRL
CPNE8	0.0018139	1.28116	A up vs CTRL
PRF1	0.00181755	-1.52225	A down vs CTRL
KIAA0922	0.00181892	-1.2096	A down vs CTRL
TAF6L	0.00181901	-1.27361	A down vs CTRL
INTS3	0.00183527	-1.2198	A down vs CTRL
SLITRK4	0.00184229	1.2642	A up vs CTRL
RNF185	0.00184577	-1.25562	A down vs CTRL
TUBA1B	0.00184944	-1.16617	A down vs CTRL
PKD2	0.00186307	1.23101	A up vs CTRL
PSMG4	0.00186681	1.25056	A up vs CTRL
CHD3	0.00187989	-1.20966	A down vs CTRL
C16ORF30	0.00187992	-1.36609	A down vs CTRL
CHD1L	0.00188451	-1.29413	A down vs CTRL
ADCK2	0.00189903	-1.1788	A down vs CTRL
EXOC1	0.00190085	1.22762	A up vs CTRL
SEMA4F	0.00190986	-1.19087	A down vs CTRL
RTN4	0.00191081	1.25232	A up vs CTRL
SELENOF	0.0019141	1.31611	A up vs CTRL
PNPO	0.00192218	-1.23399	A down vs CTRL
GSTM3	0.00192822	-1.37447	A down vs CTRL
ACTR10	0.00192941	1.18	A up vs CTRL
DNAH1	0.00193908	-1.22221	A down vs CTRL
EPHB6	0.00194118	-1.24838	A down vs CTRL
DGCR6L	0.00194314	-1.1946	A down vs CTRL
NDST2	0.00196063	-1.18608	A down vs CTRL
NCOA3	0.00196641	-1.14789	A down vs CTRL
ABHD3	0.00197954	1.44076	A up vs CTRL
LOC652685	0.00198589	-1.23197	A down vs CTRL
SAMM50	0.00199434	-1.17035	A down vs CTRL
TPK1	0.00199649	1.21856	A up vs CTRL
LPAR5	0.0020019	-1.26248	A down vs CTRL
MOBKL3	0.00200875	1.28826	A up vs CTRL
UBE2L3	0.00202024	-1.22484	A down vs CTRL
OAZ3	0.00202053	1.37688	A up vs CTRL
PPP1CB	0.00202826	1.3883	A up vs CTRL
PELI1	0.00203093	1.39545	A up vs CTRL
LOC400013	0.00203244	-1.10743	A down vs CTRL
ARIH2	0.00203881	-1.13331	A down vs CTRL
KIR2DS5	0.00204088	-1.42947	A down vs CTRL
FDPS	0.00204316	-1.23221	A down vs CTRL
ATP6V1G1	0.00204366	1.43669	A up vs CTRL
LRRC8A	0.00205525	-1.1704	A down vs CTRL
MXD4	0.00206405	-1.1889	A down vs CTRL
NCOA5	0.00208029	-1.15278	A down vs CTRL
CP110	0.00208167	1.3119	A up vs CTRL
LTB	0.00208663	-1.21589	A down vs CTRL
C2ORF44	0.00210248	-1.19806	A down vs CTRL
PPP1R3F	0.00210282	-1.26151	A down vs CTRL
ABHD14A	0.00210564	-1.22	A down vs CTRL
STK36	0.002108	-1.17437	A down vs CTRL
LOC647488	0.00210923	-1.36864	A down vs CTRL
LOC441131	0.00210988	1.20214	A up vs CTRL
HIST1H2BH	0.00211219	-1.21126	A down vs CTRL
ANAPC5	0.00211916	-1.10429	A down vs CTRL
FBXL18	0.00212083	-1.20004	A down vs CTRL
DNAJA3	0.00212897	-1.14971	A down vs CTRL
TMEM127	0.00213891	-1.23004	A down vs CTRL
GNG10	0.00214459	1.75741	A up vs CTRL
STMN3	0.00214546	-1.30906	A down vs CTRL
GTF2B	0.00214816	1.28377	A up vs CTRL
SLC25A22	0.00215033	-1.27314	A down vs CTRL
LRRC41	0.00215095	-1.273	A down vs CTRL
LRSAM1	0.0021637	-1.16392	A down vs CTRL
RCC2	0.00216655	-1.23729	A down vs CTRL
SUZ12	0.00217023	1.35275	A up vs CTRL
C20ORF52	0.00218063	1.22789	A up vs CTRL
IDH3A	0.00218222	-1.20791	A down vs CTRL
LOC100190939	0.00218951	-1.229	A down vs CTRL
TESK1	0.00220304	-1.1893	A down vs CTRL
SPAST	0.00221657	1.23401	A up vs CTRL
TRAPPC6A	0.00221841	-1.19235	A down vs CTRL
URM1	0.00222199	-1.16587	A down vs CTRL
PDXK	0.00223071	-1.2268	A down vs CTRL
CD22	0.00223621	-1.33468	A down vs CTRL
EYS	0.00225051	-1.22964	A down vs CTRL
CDH9	0.0022544	-1.2956	A down vs CTRL
GNG7	0.00225775	-1.28921	A down vs CTRL
PIK3IP1	0.00226413	-1.36508	A down vs CTRL
SLC7A6	0.00227238	-1.20363	A down vs CTRL
IDH3B	0.00227754	-1.1248	A down vs CTRL
ELP3	0.00228972	-1.17983	A down vs CTRL
MYH3	0.00231616	-1.30078	A down vs CTRL
LOC654191	0.00231947	-1.35908	A down vs CTRL
INTS9	0.00232805	-1.21089	A down vs CTRL
RAB11FIP2	0.00234107	1.31357	A up vs CTRL
TMEM175	0.00234392	-1.16159	A down vs CTRL
PIGM	0.002351	-1.21892	A down vs CTRL
PSMC5	0.00235625	-1.19448	A down vs CTRL
GLS	0.00235923	-1.21103	A down vs CTRL
PRKRIP1	0.00236435	-1.20381	A down vs CTRL
ARFIP1	0.00236656	1.24874	A up vs CTRL
CLK3	0.00237737	-1.1752	A down vs CTRL
TLK1	0.0023845	1.31891	A up vs CTRL
C5ORF20	0.00239354	-1.22907	A down vs CTRL
LOC100131735	0.00240394	-1.15353	A down vs CTRL
NSUN7	0.00241806	1.31843	A up vs CTRL
NMT1	0.00242609	-1.21871	A down vs CTRL
C21ORF2	0.00245722	-1.326	A down vs CTRL
GNAI3	0.00245969	1.38872	A up vs CTRL
JMJD1C	0.00246623	1.35598	A up vs CTRL
GUSB	0.00247606	-1.18365	A down vs CTRL
C7ORF30	0.00248438	1.11261	A up vs CTRL
SFT2D1	0.0024866	1.2375	A up vs CTRL
LOC645362	0.00248838	-1.18482	A down vs CTRL
CHMP5	0.00252531	1.60491	A up vs CTRL
LOC730324	0.00253665	-1.17467	A down vs CTRL
DGCR6	0.00253728	-1.21328	A down vs CTRL
NUDT22	0.00253976	-1.14314	A down vs CTRL
GPR160	0.00254143	1.48672	A up vs CTRL
IFNGR1	0.00254235	1.38986	A up vs CTRL
DHPS	0.00254534	-1.18403	A down vs CTRL
KIFC2	0.00254613	-1.24917	A down vs CTRL
PPP1R12A	0.00255124	1.41329	A up vs CTRL
VIPR1	0.00255297	-1.27122	A down vs CTRL
PER2	0.00255489	-1.16021	A down vs CTRL
C12ORF44	0.00256284	-1.15511	A down vs CTRL
DTX1	0.00257013	-1.24064	A down vs CTRL
CS	0.0025828	-1.15421	A down vs CTRL
DENND4B	0.00258735	-1.14689	A down vs CTRL
LOC100131672	0.00258843	1.50597	A up vs CTRL
SUPT16H	0.00259103	-1.16376	A down vs CTRL
SPCS3	0.00261711	1.2841	A up vs CTRL
POLR3C	0.00266984	-1.13724	A down vs CTRL
PRKCQ	0.00267457	-1.21295	A down vs CTRL
CHD8	0.00269103	-1.2469	A down vs CTRL
LOC729798	0.00269563	-1.223	A down vs CTRL
FLJ12078	0.00270299	-1.19432	A down vs CTRL
WDR57	0.00270618	-1.12938	A down vs CTRL
BBS10	0.00271115	1.27525	A up vs CTRL
NR1H3	0.00271194	-1.27016	A down vs CTRL
RIPK5	0.00271268	-1.2944	A down vs CTRL
SS18L1	0.00271808	1.16374	A up vs CTRL
NRIP1	0.00272906	1.25746	A up vs CTRL
CASP3	0.00274071	1.39242	A up vs CTRL
VEGFB	0.0027449	-1.29336	A down vs CTRL
CAT	0.00275295	1.32443	A up vs CTRL
OSTM1	0.00277595	1.31071	A up vs CTRL
DENND4C	0.00278223	-1.13863	A down vs CTRL
FAM189B	0.00278603	-1.1344	A down vs CTRL
FAM49B	0.00279238	1.35801	A up vs CTRL
NDRG3	0.00280555	-1.16603	A down vs CTRL
RAB35	0.00280902	-1.16087	A down vs CTRL
IARS	0.0028189	-1.20734	A down vs CTRL
FAM129C	0.00281951	-1.30698	A down vs CTRL
CNOT10	0.00282537	-1.16792	A down vs CTRL
RAB27A	0.00282713	1.19262	A up vs CTRL
GBAS	0.00284566	1.25025	A up vs CTRL
LOC728037	0.00284607	-1.18641	A down vs CTRL
PTBP1	0.00285763	-1.18584	A down vs CTRL
LOC730281	0.00287217	1.33654	A up vs CTRL
C9ORF90	0.00287375	-1.15787	A down vs CTRL
LOC729082	0.00287635	1.2473	A up vs CTRL
P2RY5	0.00288518	1.62727	A up vs CTRL
XRCC6BP1	0.00288974	1.22832	A up vs CTRL
LRRN3	0.00289424	-1.6594	A down vs CTRL
GMDS	0.00290476	-1.14129	A down vs CTRL
MRPS18A	0.00291305	-1.25214	A down vs CTRL
SLC25A38	0.0029163	-1.23349	A down vs CTRL
UBLCP1	0.00292332	1.33718	A up vs CTRL
LMO2	0.00292722	1.30717	A up vs CTRL
MTMR6	0.00293545	1.41126	A up vs CTRL
FNTB	0.00294311	-1.23749	A down vs CTRL
RHOF	0.00294513	-1.33063	A down vs CTRL
APOL3	0.00294603	-1.17941	A down vs CTRL
IWS1	0.00294882	-1.16638	A down vs CTRL
RING1	0.00297287	-1.15447	A down vs CTRL
MAGED1	0.00297684	-1.20135	A down vs CTRL
LOC100131541	0.00297757	-1.28107	A down vs CTRL
EXOSC10	0.00298935	-1.17413	A down vs CTRL
PTAR1	0.00300013	1.443	A up vs CTRL
PDDC1	0.00300922	-1.13476	A down vs CTRL
LOC285205	0.00301266	1.21135	A up vs CTRL
LYRM5	0.00301648	1.19946	A up vs CTRL
LOC649181	0.00302534	-1.37268	A down vs CTRL
PPP1R11	0.00302537	-1.18667	A down vs CTRL
GNAQ	0.00302782	1.38368	A up vs CTRL
NAMPT	0.00303402	1.42042	A up vs CTRL
RAB10	0.00304239	1.26611	A up vs CTRL
TXN	0.00305	1.4336	A up vs CTRL
EPHA1	0.00305813	-1.29909	A down vs CTRL
GFOD2	0.00306085	-1.47221	A down vs CTRL
DOPEY2	0.00306402	-1.26538	A down vs CTRL
TLR6	0.00307063	1.27804	A up vs CTRL
PITRM1	0.00307327	-1.20834	A down vs CTRL
GOT1	0.00307338	-1.14836	A down vs CTRL
UBL4A	0.00307694	-1.2053	A down vs CTRL
ZNF263	0.0030785	-1.22736	A down vs CTRL
ZNF692	0.00308295	-1.17713	A down vs CTRL
CCDC130	0.0030956	-1.1452	A down vs CTRL
YEATS4	0.00309775	1.28524	A up vs CTRL
B2M	0.00310512	1.26432	A up vs CTRL
GPR77	0.003112	-1.25781	A down vs CTRL
LY96	0.00312162	2.05144	A up vs CTRL
CHMP2B	0.00313068	1.3195	A up vs CTRL
JOSD1	0.00313207	-1.17396	A down vs CTRL
ESRRA	0.00315013	1.18412	A up vs CTRL
AZI2	0.00315973	1.35245	A up vs CTRL
TCEAL3	0.00316132	-1.16558	A down vs CTRL
HEBP2	0.00316922	1.38921	A up vs CTRL
ALG6	0.00317107	1.22855	A up vs CTRL
ERICH1	0.0031777	1.19839	A up vs CTRL
NUP210	0.00318587	-1.23873	A down vs CTRL
SRA1	0.00319526	-1.14277	A down vs CTRL
TIMM22	0.00319889	-1.20771	A down vs CTRL
ZNF689	0.00319969	-1.22271	A down vs CTRL
TLE4	0.00320553	1.2563	A up vs CTRL
ARID1A	0.00320585	-1.17281	A down vs CTRL
PLEKHB1	0.00320737	-1.28574	A down vs CTRL
KPNA3	0.00322578	1.28498	A up vs CTRL
CD96	0.00323596	-1.27142	A down vs CTRL
TAF7	0.00324821	1.37821	A up vs CTRL
NDUFS7	0.00325222	-1.19793	A down vs CTRL
TPRG1L	0.00325682	-1.17393	A down vs CTRL
EP400	0.00326654	-1.22337	A down vs CTRL
KRAS	0.00326736	1.16482	A up vs CTRL
SERINC1	0.00328747	1.29363	A up vs CTRL
CAPN5	0.00330891	-1.23323	A down vs CTRL
CD320	0.00331166	-1.3105	A down vs CTRL
C1ORF165	0.00331246	1.23092	A up vs CTRL
RASA1	0.00331253	1.23749	A up vs CTRL
YARS	0.00331834	-1.15151	A down vs CTRL
SIAH1	0.00332119	1.18229	A up vs CTRL
WTAP	0.00332335	1.13915	A up vs CTRL
CREB5	0.00332552	1.40655	A up vs CTRL
LOC729389	0.00333912	-1.27851	A down vs CTRL
FAM102A	0.00333984	-1.27397	A down vs CTRL
LOC647340	0.00335843	1.28141	A up vs CTRL
ATG3	0.0033614	1.24688	A up vs CTRL
LYRM4	0.00336534	-1.26624	A down vs CTRL
LOC646808	0.00338069	-1.20843	A down vs CTRL
ARHGEF2	0.0033884	-1.18573	A down vs CTRL
BRI3	0.00341068	1.2804	A up vs CTRL
TCEA2	0.00341451	-1.14884	A down vs CTRL
TSSC4	0.00343795	-1.21792	A down vs CTRL
CNDP2	0.00343802	-1.17612	A down vs CTRL
LOC100130553	0.00344817	1.25625	A up vs CTRL
CCNF	0.003459	-1.21924	A down vs CTRL
FYB	0.00349708	1.22995	A up vs CTRL
GPX3	0.00350084	-1.24651	A down vs CTRL
PARD6A	0.00350556	-1.19766	A down vs CTRL
C9ORF78	0.0035177	1.44916	A up vs CTRL
CD79A	0.00352432	-1.46419	A down vs CTRL
SEC24C	0.00353249	-1.13424	A down vs CTRL
COMMD10	0.0035362	1.30734	A up vs CTRL
NPTN	0.00353684	1.22301	A up vs CTRL
INTS4	0.00356727	-1.14378	A down vs CTRL
TSPAN17	0.00356747	-1.20043	A down vs CTRL
STRADA	0.00357544	-1.12933	A down vs CTRL
MTHFS	0.00361964	1.25139	A up vs CTRL
FOXN2	0.00362042	1.43062	A up vs CTRL
S100A9	0.0036316	1.18859	A up vs CTRL
LSMD1	0.00363256	1.26007	A up vs CTRL
LRP5L	0.00363944	-1.24172	A down vs CTRL
TSSC1	0.00363951	-1.14914	A down vs CTRL
LOC100132652	0.00364119	1.17663	A up vs CTRL
MPV17	0.00367523	-1.13003	A down vs CTRL
ZNF696	0.00368649	-1.182	A down vs CTRL
OSBP	0.00371062	-1.1706	A down vs CTRL
RASSF7	0.00371851	-1.29569	A down vs CTRL
MBOAT1	0.00372209	1.17493	A up vs CTRL
POLDIP3	0.0037222	-1.11716	A down vs CTRL
GZMB	0.00372741	-1.49579	A down vs CTRL
DEGS1	0.00373897	1.19159	A up vs CTRL
APOBEC3D	0.00376501	-1.23011	A down vs CTRL
ATPBD3	0.00377321	-1.20546	A down vs CTRL
SENP7	0.00378987	1.29734	A up vs CTRL
DYM	0.00379486	1.11368	A up vs CTRL
FLJ39827	0.00380031	-1.19236	A down vs CTRL
C10ORF32	0.00380507	1.30045	A up vs CTRL
RNFT1	0.00381038	1.22284	A up vs CTRL
HEATR2	0.00381297	-1.12849	A down vs CTRL
ENO1	0.00381416	-1.20106	A down vs CTRL
ENSA	0.00381988	1.22911	A up vs CTRL
PNPLA6	0.00383996	-1.20051	A down vs CTRL
C1GALT1C1	0.00385885	1.24028	A up vs CTRL
LOC100130308	0.0038672	1.53525	A up vs CTRL
VNN1	0.00389602	1.34574	A up vs CTRL
DHRS1	0.00389837	-1.209	A down vs CTRL
HPS6	0.00391308	-1.17799	A down vs CTRL
TCF25	0.00393211	-1.19403	A down vs CTRL
LOC791120	0.00394045	-1.22338	A down vs CTRL
SMYD3	0.00395972	-1.16481	A down vs CTRL
SS18	0.00400181	1.16581	A up vs CTRL
CD247	0.0040165	-1.30631	A down vs CTRL
TRMT61A	0.00402183	-1.21989	A down vs CTRL
RPRC1	0.00402868	-1.2099	A down vs CTRL
SCAMP1	0.00403388	1.21459	A up vs CTRL
FTSJD2	0.00404747	-1.21702	A down vs CTRL
SPRED1	0.00405357	1.36547	A up vs CTRL
C19ORF64	0.00406173	-1.21399	A down vs CTRL
PQLC3	0.00408472	1.24072	A up vs CTRL
GKN2	0.00408627	1.23854	A up vs CTRL
CCDC76	0.00409355	1.4405	A up vs CTRL
TNFRSF21	0.00409623	-1.24829	A down vs CTRL
ATP11B	0.00412098	1.20028	A up vs CTRL
SFRS11	0.00413011	1.3031	A up vs CTRL
LDLR	0.00413122	-1.24096	A down vs CTRL
MEF2D	0.00413294	-1.22067	A down vs CTRL
FBXO30	0.00414021	1.20106	A up vs CTRL
PSMA2	0.00414432	1.397	A up vs CTRL
AFG3L1	0.00415467	1.11376	A up vs CTRL
PIGA	0.00415741	1.23818	A up vs CTRL
HNRPUL1	0.00415939	-1.1648	A down vs CTRL
MGC24103	0.00415945	-1.31608	A down vs CTRL
PAN3	0.00416623	1.21901	A up vs CTRL
SBK1	0.00417306	-1.2528	A down vs CTRL
CSGALNACT2	0.00417421	1.37213	A up vs CTRL
LOC643357	0.00417437	1.2265	A up vs CTRL
ADD3	0.00418622	1.28645	A up vs CTRL
FBXL5	0.00419747	1.26213	A up vs CTRL
TMBIM4	0.00420142	1.2178	A up vs CTRL
SUV39H1	0.00420989	-1.24567	A down vs CTRL
LOC100134407	0.00421573	1.24768	A up vs CTRL
CFL1	0.00421633	-1.15647	A down vs CTRL
RFWD2	0.00422077	1.2083	A up vs CTRL
ACO1	0.00422942	-1.18152	A down vs CTRL
TBL3	0.00422951	-1.20641	A down vs CTRL
PHF19	0.00423095	-1.11663	A down vs CTRL
RPA2	0.00423302	-1.19946	A down vs CTRL
ACADM	0.00423954	1.30151	A up vs CTRL
ZC3HC1	0.00424554	-1.1413	A down vs CTRL
GPKOW	0.00425426	-1.19019	A down vs CTRL
ZNF791	0.00427208	1.20176	A up vs CTRL
ASAH1	0.00428959	1.21442	A up vs CTRL
KIAA0586	0.00428997	-1.20152	A down vs CTRL
LIME1	0.00430771	-1.24634	A down vs CTRL
CMTM6	0.00431571	1.2925	A up vs CTRL
TNFSF10	0.00431959	1.33777	A up vs CTRL
ASB1	0.00433469	-1.2202	A down vs CTRL
PCNP	0.00433479	1.39426	A up vs CTRL
TUSC4	0.00434026	-1.13501	A down vs CTRL
TRIM33	0.00434219	1.25867	A up vs CTRL
TBC1D13	0.004348	-1.15257	A down vs CTRL
SHOC2	0.00435572	1.30855	A up vs CTRL
E2F3	0.00436176	1.2658	A up vs CTRL
RMI1	0.00436586	1.17715	A up vs CTRL
CLDND2	0.00440943	-1.28893	A down vs CTRL
RNASEN	0.0044179	-1.1905	A down vs CTRL
FCRL6	0.00443052	-1.3337	A down vs CTRL
ACOT9	0.00444095	1.14859	A up vs CTRL
RIPK1	0.00448732	-1.17336	A down vs CTRL
DPH2	0.00449774	-1.18284	A down vs CTRL
CALM1	0.00451213	-1.2059	A down vs CTRL
FLJ38482	0.00454455	1.20386	A up vs CTRL
C1ORF56	0.0045456	1.2002	A up vs CTRL
HBP1	0.00454569	1.1714	A up vs CTRL
ZDHHC8	0.00454937	-1.18787	A down vs CTRL
EPHX2	0.00455418	-1.31855	A down vs CTRL
TXNRD2	0.00455684	-1.13035	A down vs CTRL
LOC391777	0.00456414	-1.15654	A down vs CTRL
CMTM7	0.00457431	-1.13772	A down vs CTRL
HNRPUL2	0.00457611	-1.13518	A down vs CTRL
GLRX3	0.00458256	1.22804	A up vs CTRL
ZDHHC19	0.00458897	-1.26606	A down vs CTRL
LOC100130154	0.00459123	1.27453	A up vs CTRL
NUBP1	0.00463047	-1.13276	A down vs CTRL
PTPN11	0.00463052	1.21853	A up vs CTRL
ANGEL1	0.00463988	-1.172	A down vs CTRL
MRPS18B	0.00464239	-1.13704	A down vs CTRL
EML2	0.0046499	-1.14387	A down vs CTRL
BCL2	0.0046517	-1.22442	A down vs CTRL
OGFRL1	0.0046603	1.34319	A up vs CTRL
LOC282997	0.00466046	-1.22419	A down vs CTRL
FFAR2	0.00466362	1.44758	A up vs CTRL
NDUFB3	0.00467543	1.53966	A up vs CTRL
NEURL1B	0.00469534	-1.19372	A down vs CTRL
SAP30	0.00472196	1.35119	A up vs CTRL
HECW2	0.00472979	1.31524	A up vs CTRL
USP15	0.00473098	1.4273	A up vs CTRL
ZBTB9	0.00473472	-1.20854	A down vs CTRL
CUGBP2	0.00473762	1.16505	A up vs CTRL
C1ORF43	0.00477039	1.1249	A up vs CTRL
FRMD8	0.00477141	-1.15837	A down vs CTRL
MED16	0.00477159	-1.28393	A down vs CTRL
LOC100129585	0.00477417	-1.14104	A down vs CTRL
PFKP	0.0047957	-1.23363	A down vs CTRL
ITFG2	0.00479835	-1.17365	A down vs CTRL
NVL	0.00480588	-1.17088	A down vs CTRL
CRLS1	0.00481057	1.33278	A up vs CTRL
LILRB1	0.00483571	-1.31513	A down vs CTRL
FIG4	0.0048467	-1.18037	A down vs CTRL
LOC100132323	0.00485637	-1.24737	A down vs CTRL
RAB7L1	0.00485692	1.18344	A up vs CTRL
GLE1	0.00486279	-1.16794	A down vs CTRL
POLR1C	0.00486675	-1.13985	A down vs CTRL
TYSND1	0.00486836	-1.18064	A down vs CTRL
CUL1	0.0048781	-1.12917	A down vs CTRL
MED28	0.00488414	1.2614	A up vs CTRL
LOC100129104	0.00491545	-1.18114	A down vs CTRL
FLJ45032	0.0049221	-1.17413	A down vs CTRL
AMOTL2	0.00492263	-1.27556	A down vs CTRL
NDUFA4	0.00494186	1.70599	A up vs CTRL
TAX1BP1	0.00496502	1.36633	A up vs CTRL
ARID3B	0.00496737	-1.20585	A down vs CTRL
ADRBK1	0.00497177	-1.15055	A down vs CTRL
OSGIN2	0.00499996	1.32555	A up vs CTRL
LOC729362	0.00500821	1.56438	A up vs CTRL
RBM28	0.00503845	-1.14047	A down vs CTRL
NFKB1	0.0050544	-1.18987	A down vs CTRL
CALM2	0.00508221	1.19732	A up vs CTRL
MUTYH	0.00508344	-1.11386	A down vs CTRL
SERGEF	0.00508646	-1.14407	A down vs CTRL
TOMM40	0.00510907	-1.19743	A down vs CTRL
LOC100134182	0.00512696	-1.20177	A down vs CTRL
DFFA	0.0051329	-1.14245	A down vs CTRL
RHBDD1	0.00515029	-1.13926	A down vs CTRL
C8ORF83	0.00518803	1.18208	A up vs CTRL
IL2RB	0.00519718	-1.33751	A down vs CTRL
LIN7A	0.00523748	1.28478	A up vs CTRL
CNPY4	0.00524929	-1.10558	A down vs CTRL
MGC27345	0.00525835	-1.20037	A down vs CTRL
STX11	0.00526093	1.30806	A up vs CTRL
PARN	0.00526756	-1.13586	A down vs CTRL
ACAD10	0.00526798	-1.18497	A down vs CTRL
STK19	0.0052903	-1.12158	A down vs CTRL
PDCD10	0.00531429	1.41114	A up vs CTRL
RAB8B	0.00531575	1.37462	A up vs CTRL
TMED10	0.00531849	1.27738	A up vs CTRL
RAB6A	0.00532504	1.15253	A up vs CTRL
PSTPIP1	0.00532685	-1.18867	A down vs CTRL
LOC644363	0.00533083	1.27204	A up vs CTRL
LOC647081	0.00533187	1.21479	A up vs CTRL
SAR1B	0.00534443	1.26372	A up vs CTRL
RFP	0.00535173	-1.17787	A down vs CTRL
PTPN12	0.00536399	1.26928	A up vs CTRL
GPER	0.0053641	1.34827	A up vs CTRL
RASGRP2	0.00538015	-1.15299	A down vs CTRL
PEX6	0.00539126	-1.34687	A down vs CTRL
LOC644935	0.00540165	1.24795	A up vs CTRL
MRPS27	0.00540651	-1.12844	A down vs CTRL
FLJ34047	0.00542003	-1.3142	A down vs CTRL
CXORF38	0.00542126	1.22382	A up vs CTRL
TRIM44	0.0054303	-1.17084	A down vs CTRL
CMTM2	0.00544563	1.37817	A up vs CTRL
RRM2B	0.00545678	1.26924	A up vs CTRL
PRICKLE1	0.00547084	-1.24199	A down vs CTRL
AP3S1	0.00549038	1.23044	A up vs CTRL
CCDC109A	0.00550267	1.2146	A up vs CTRL
LOC728711	0.00550956	-1.3632	A down vs CTRL
TM6SF1	0.00554819	1.35624	A up vs CTRL
PRKCH	0.00554961	-1.22767	A down vs CTRL
COPS4	0.00555784	1.24578	A up vs CTRL
EZH1	0.00557177	-1.18049	A down vs CTRL
C7ORF26	0.00558049	-1.14824	A down vs CTRL
PIGU	0.00558785	-1.23176	A down vs CTRL
TMEM126A	0.00560233	1.38932	A up vs CTRL
ZSWIM6	0.00562559	1.21104	A up vs CTRL
LOC100129960	0.00562653	1.2849	A up vs CTRL
FAM160B2	0.00562792	-1.1819	A down vs CTRL
DPYD	0.0056328	1.28598	A up vs CTRL
MRPL52	0.00563729	-1.22084	A down vs CTRL
LOC152195	0.00567104	1.28799	A up vs CTRL
LOC729841	0.00567516	1.18385	A up vs CTRL
S1PR5	0.00568118	-1.38869	A down vs CTRL
PSMD8	0.005695	-1.15359	A down vs CTRL
TRPT1	0.00569677	-1.21396	A down vs CTRL
STARD3NL	0.00569711	1.28242	A up vs CTRL
SAMD9	0.00571555	1.40154	A up vs CTRL
ALG8	0.00571747	-1.1033	A down vs CTRL
MORC3	0.00572056	1.31588	A up vs CTRL
TBC1D20	0.00572554	-1.14147	A down vs CTRL

## Sheet: DE Genes CTL vsAIS nonAFDR_0.05
Probeset ID	p-value(NON-A vs. CTRL)	Fold-Change(NON-A vs. CTRL)	Fold-Change(NON-A vs. CTRL) Direction
PRKAG2	6.60466e-09	1.3641	NON-A up vs CTRL
RP2	7.5266e-08	1.89216	NON-A up vs CTRL
WDR20	2.74951e-07	1.28551	NON-A up vs CTRL
LOC649823	4.10927e-07	-1.52589	NON-A down vs CTRL
LOC652627	5.1526e-07	-1.56149	NON-A down vs CTRL
WBP1	7.27326e-07	-1.35727	NON-A down vs CTRL
PIGQ	1.9028e-06	-1.48281	NON-A down vs CTRL
LOC641705	2.58198e-06	-1.76276	NON-A down vs CTRL
RBM47	2.95713e-06	1.7079	NON-A up vs CTRL
KLHL22	3.56547e-06	-1.29827	NON-A down vs CTRL
FBXO33	4.31896e-06	1.4861	NON-A up vs CTRL
CPSF1	4.67702e-06	-1.4564	NON-A down vs CTRL
RNF34	5.90535e-06	1.17387	NON-A up vs CTRL
LOC648526	6.90742e-06	-1.85542	NON-A down vs CTRL
KIR3DL3	7.65303e-06	-1.41691	NON-A down vs CTRL
CHMP1B	7.87827e-06	1.48545	NON-A up vs CTRL
PALB2	8.67223e-06	-1.30814	NON-A down vs CTRL
LOC387686	8.92725e-06	-2.23683	NON-A down vs CTRL
RWDD4A	1.00727e-05	1.36212	NON-A up vs CTRL
RNF13	1.02144e-05	1.44573	NON-A up vs CTRL
WAC	1.19763e-05	1.31041	NON-A up vs CTRL
KIR3DL1	1.2472e-05	-1.52232	NON-A down vs CTRL
FAM116B	1.2755e-05	-1.75821	NON-A down vs CTRL
LTA	1.41489e-05	-1.34808	NON-A down vs CTRL
VPS4B	1.42746e-05	1.45823	NON-A up vs CTRL
LOC152578	1.46835e-05	-1.69961	NON-A down vs CTRL
FLJ13224	1.50909e-05	-1.51055	NON-A down vs CTRL
MGC10997	1.5174e-05	-1.25372	NON-A down vs CTRL
CHD8	1.56785e-05	-1.40441	NON-A down vs CTRL
ARNTL	1.57368e-05	1.32218	NON-A up vs CTRL
BAZ1A	1.67188e-05	1.46441	NON-A up vs CTRL
RCBTB2	1.77874e-05	1.3655	NON-A up vs CTRL
MIR1976	1.79119e-05	-2.28875	NON-A down vs CTRL
KIR2DS5	1.82305e-05	-1.69709	NON-A down vs CTRL
LOC440313	1.8991e-05	-2.27461	NON-A down vs CTRL
C1ORF56	1.90009e-05	1.34303	NON-A up vs CTRL
SLC35E3	1.93849e-05	1.30881	NON-A up vs CTRL
PAIP2	1.9414e-05	1.409	NON-A up vs CTRL
SLCO4C1	2.11127e-05	1.3783	NON-A up vs CTRL
JAK2	2.14566e-05	1.61132	NON-A up vs CTRL
SLC30A5	2.20191e-05	1.1532	NON-A up vs CTRL
C1ORF93	2.2498e-05	-1.26507	NON-A down vs CTRL
C8ORF55	2.44786e-05	-1.29157	NON-A down vs CTRL
RAB5A	2.47227e-05	1.38719	NON-A up vs CTRL
LOC643933	2.59481e-05	-1.62303	NON-A down vs CTRL
LOC643665	2.7388e-05	-1.96616	NON-A down vs CTRL
SLC25A23	2.74051e-05	-1.45533	NON-A down vs CTRL
SERPINA13	2.74183e-05	-2.45235	NON-A down vs CTRL
RASAL3	2.86112e-05	-1.29245	NON-A down vs CTRL
TATDN2	2.98953e-05	-1.23256	NON-A down vs CTRL
C11ORF2	3.00734e-05	-1.3256	NON-A down vs CTRL
C2ORF77	3.2531e-05	-1.37986	NON-A down vs CTRL
LOC642017	3.3183e-05	-1.25671	NON-A down vs CTRL
HPGD	3.39765e-05	1.38992	NON-A up vs CTRL
SLBP	3.45731e-05	1.27793	NON-A up vs CTRL
NETO2	3.73459e-05	1.42166	NON-A up vs CTRL
KIR3DL2	3.74365e-05	-2.0727	NON-A down vs CTRL
EXOC1	3.74725e-05	1.33366	NON-A up vs CTRL
IRAK4	3.7782e-05	1.34285	NON-A up vs CTRL
PIK3R2	3.87511e-05	-1.43678	NON-A down vs CTRL
GGNBP2	3.88206e-05	1.28726	NON-A up vs CTRL
OSTM1	3.90218e-05	1.48376	NON-A up vs CTRL
BTBD10	5.0157e-05	1.34043	NON-A up vs CTRL
KRT3	5.02917e-05	-1.67994	NON-A down vs CTRL
WDR53	5.06391e-05	1.26553	NON-A up vs CTRL
SCRIB	5.0687e-05	-1.16632	NON-A down vs CTRL
LOC727758	5.25706e-05	1.38135	NON-A up vs CTRL
G6PC	5.42245e-05	-1.60723	NON-A down vs CTRL
LONRF1	5.4894e-05	1.50081	NON-A up vs CTRL
CAMK2A	5.59199e-05	-2.24347	NON-A down vs CTRL
ARPC3	6.10448e-05	1.30858	NON-A up vs CTRL
SNORA11C	6.12253e-05	-1.43178	NON-A down vs CTRL
DEGS1	6.15498e-05	1.29241	NON-A up vs CTRL
SARS	6.44133e-05	-1.20353	NON-A down vs CTRL
JMJD1C	6.56441e-05	1.52708	NON-A up vs CTRL
B4GALT3	6.62264e-05	-1.48542	NON-A down vs CTRL
MUC6	6.82485e-05	-2.00932	NON-A down vs CTRL
MCTP2	6.88822e-05	1.47875	NON-A up vs CTRL
FAM10A4	6.99412e-05	-1.3974	NON-A down vs CTRL
YPEL5	7.14882e-05	1.43797	NON-A up vs CTRL
LOC648003	7.2302e-05	-1.66595	NON-A down vs CTRL
TMED7	7.32088e-05	1.3729	NON-A up vs CTRL
VPS11	7.44833e-05	-1.22999	NON-A down vs CTRL
MRPL37	7.68219e-05	-1.22054	NON-A down vs CTRL
FDPS	7.75357e-05	-1.32478	NON-A down vs CTRL
RDH10	7.81674e-05	1.28223	NON-A up vs CTRL
GPR175	7.82278e-05	-2.09172	NON-A down vs CTRL
KIF5B	7.96898e-05	1.3337	NON-A up vs CTRL
MAN1B1	8.03521e-05	-1.17632	NON-A down vs CTRL
SLC16A13	8.18931e-05	-1.48682	NON-A down vs CTRL
ARMC10	8.19516e-05	1.23597	NON-A up vs CTRL
CCDC52	8.49028e-05	-1.65807	NON-A down vs CTRL
LOC442609	8.75332e-05	1.25835	NON-A up vs CTRL
STK17B	8.88788e-05	1.4707	NON-A up vs CTRL
CCL2	9.03768e-05	1.35884	NON-A up vs CTRL
UROS	9.06571e-05	-1.3212	NON-A down vs CTRL
CUGBP2	9.44247e-05	1.25007	NON-A up vs CTRL
PJA2	9.67207e-05	1.49068	NON-A up vs CTRL
RANGAP1	9.98095e-05	-1.30882	NON-A down vs CTRL
GUCY2G	0.000102682	-1.53175	NON-A down vs CTRL
CNNM3	0.000104418	-1.23308	NON-A down vs CTRL
RNF213	0.000108378	-2.09411	NON-A down vs CTRL
POM121C	0.000108743	-1.25971	NON-A down vs CTRL
C7ORF53	0.000114159	1.49761	NON-A up vs CTRL
RTN4	0.000115363	1.33982	NON-A up vs CTRL
LOC643310	0.00011801	-1.44149	NON-A down vs CTRL
PHLDB1	0.000118453	-1.68897	NON-A down vs CTRL
DPYSL5	0.000118629	-2.23549	NON-A down vs CTRL
HNRNPF	0.000122505	1.25538	NON-A up vs CTRL
LOC100131390	0.000124391	-1.41498	NON-A down vs CTRL
STX11	0.000125258	1.47616	NON-A up vs CTRL
LOC644852	0.000126572	-1.8463	NON-A down vs CTRL
GCDH	0.000127313	-1.20946	NON-A down vs CTRL
GPS1	0.000127734	-1.21052	NON-A down vs CTRL
FLJ45445	0.000130857	1.37839	NON-A up vs CTRL
STXBP3	0.00013172	1.4893	NON-A up vs CTRL
ELOF1	0.000132637	-1.6459	NON-A down vs CTRL
NCOA3	0.000133462	-1.19478	NON-A down vs CTRL
ZNF672	0.000134215	-1.21111	NON-A down vs CTRL
SNAP23	0.000134237	1.37397	NON-A up vs CTRL
TMEM55A	0.000135885	1.52004	NON-A up vs CTRL
GDF1	0.000135959	-1.59526	NON-A down vs CTRL
RAB2A	0.000136557	1.28818	NON-A up vs CTRL
LOC645284	0.000137476	-2.077	NON-A down vs CTRL
SUMF2	0.000137689	-1.26061	NON-A down vs CTRL
NUDT1	0.00013982	-1.36311	NON-A down vs CTRL
LOC100131391	0.000142021	-2.00507	NON-A down vs CTRL
CHIC2	0.000144119	1.28977	NON-A up vs CTRL
DCI	0.00014478	-1.38105	NON-A down vs CTRL
TXLNA	0.000147546	-1.23506	NON-A down vs CTRL
DUS2L	0.00014885	-1.28028	NON-A down vs CTRL
PSMC3	0.000151774	-1.22737	NON-A down vs CTRL
PNPLA7	0.000151823	-1.3847	NON-A down vs CTRL
TYW1	0.000151996	-1.45057	NON-A down vs CTRL
LOC100131164	0.00015233	-2.23238	NON-A down vs CTRL
PGAP3	0.000154943	-1.28701	NON-A down vs CTRL
C14ORF173	0.000155551	-1.34846	NON-A down vs CTRL
TMED5	0.000155781	1.54257	NON-A up vs CTRL
SF3B3	0.000156118	-1.34725	NON-A down vs CTRL
SLC35F5	0.000158053	1.33669	NON-A up vs CTRL
PPM1G	0.00016046	-1.19491	NON-A down vs CTRL
PIGY	0.000161258	1.44149	NON-A up vs CTRL
DEF6	0.000161405	-1.19644	NON-A down vs CTRL
NR1D1	0.000164004	-1.60119	NON-A down vs CTRL
C14ORF138	0.000165141	1.44531	NON-A up vs CTRL
LOC728059	0.00017126	1.5885	NON-A up vs CTRL
CDC123	0.000171474	1.24733	NON-A up vs CTRL
PPM1B	0.000171983	1.33008	NON-A up vs CTRL
SLC37A4	0.000172694	-1.21107	NON-A down vs CTRL
STAG2	0.000173049	1.41237	NON-A up vs CTRL
LAS1L	0.000177707	-1.20455	NON-A down vs CTRL
SCAMP3	0.000178426	-1.20327	NON-A down vs CTRL
RDBP	0.000188162	-1.25835	NON-A down vs CTRL
DCAF4L1	0.000189144	-1.26488	NON-A down vs CTRL
DDOST	0.000193575	-1.17864	NON-A down vs CTRL
C1ORF165	0.000193799	1.31777	NON-A up vs CTRL
RTF1	0.000195189	-1.8682	NON-A down vs CTRL
BCAS4	0.000196186	-1.33317	NON-A down vs CTRL
FRMPD2L1	0.000197712	-1.59897	NON-A down vs CTRL
TMEM79	0.00020504	-1.29185	NON-A down vs CTRL
IGFBP1	0.000208858	-1.68466	NON-A down vs CTRL
RPS6KB2	0.000209821	-1.19546	NON-A down vs CTRL
CMAH	0.000211119	1.22499	NON-A up vs CTRL
RHEB	0.000212407	1.31032	NON-A up vs CTRL
UBXN4	0.000213937	1.36887	NON-A up vs CTRL
AIM1	0.00021584	-1.27461	NON-A down vs CTRL
FDFT1	0.000224935	-1.18492	NON-A down vs CTRL
EDC4	0.000226125	-1.20988	NON-A down vs CTRL
BOP1	0.00022741	-1.25125	NON-A down vs CTRL
ABHD3	0.00022761	1.57266	NON-A up vs CTRL
WDR45L	0.000229077	1.31849	NON-A up vs CTRL
MLLT3	0.000229181	-1.30244	NON-A down vs CTRL
PELI1	0.000233233	1.51205	NON-A up vs CTRL
MORC3	0.000234357	1.46763	NON-A up vs CTRL
HIST1H2AC	0.000235105	1.54042	NON-A up vs CTRL
SPG7	0.000237586	-1.16184	NON-A down vs CTRL
NSMCE1	0.000240819	-1.28775	NON-A down vs CTRL
SCXA	0.000243058	-1.47338	NON-A down vs CTRL
DSE	0.000247292	1.26481	NON-A up vs CTRL
ENTPD1	0.000254114	1.28763	NON-A up vs CTRL
HERC3	0.000256515	1.34825	NON-A up vs CTRL
PPOX	0.000260483	-1.20523	NON-A down vs CTRL
LOC642469	0.000260907	-1.98686	NON-A down vs CTRL
DMAP1	0.000261815	-1.19964	NON-A down vs CTRL
MTM1	0.000263189	1.34813	NON-A up vs CTRL
ELAVL3	0.000264168	-1.33221	NON-A down vs CTRL
PIGB	0.000266104	1.37892	NON-A up vs CTRL
ARL4A	0.000266257	-1.2495	NON-A down vs CTRL
KRTCAP2	0.000268095	-1.22418	NON-A down vs CTRL
SLC7A5	0.000268227	-1.74733	NON-A down vs CTRL
CNOT6	0.000269211	1.23451	NON-A up vs CTRL
HERC4	0.000275972	1.28302	NON-A up vs CTRL
LOC647742	0.000277766	-1.73891	NON-A down vs CTRL
ISY1	0.000281823	1.20524	NON-A up vs CTRL
ST6GALNAC6	0.000286506	-1.35278	NON-A down vs CTRL
CXXC1	0.000287196	-1.22804	NON-A down vs CTRL
JMJD8	0.000290729	-1.21642	NON-A down vs CTRL
SOCS4	0.000292455	1.23542	NON-A up vs CTRL
FAM134C	0.000292886	-1.25316	NON-A down vs CTRL
GLCE	0.000292966	1.34716	NON-A up vs CTRL
RAPGEF1	0.000293998	-1.21019	NON-A down vs CTRL
LOC728229	0.000294315	-1.38836	NON-A down vs CTRL
HEXB	0.000294811	1.23085	NON-A up vs CTRL
SIAH1	0.000295118	1.24015	NON-A up vs CTRL
ASPSCR1	0.000302747	-1.20294	NON-A down vs CTRL
TCEB3	0.000303199	-1.26485	NON-A down vs CTRL
HARS	0.000305607	-1.31213	NON-A down vs CTRL
FLJ20273	0.000309065	1.61792	NON-A up vs CTRL
TRIM10	0.000311062	-1.41427	NON-A down vs CTRL
FBXO18	0.000312267	-1.15138	NON-A down vs CTRL
PMPCA	0.000314487	-1.22102	NON-A down vs CTRL
CRLF3	0.000314618	1.30545	NON-A up vs CTRL
DNAJB6	0.000315542	1.21544	NON-A up vs CTRL
TMED10	0.000316055	1.3924	NON-A up vs CTRL
LOC642031	0.000316249	-1.26068	NON-A down vs CTRL
WDR42A	0.000323276	-1.19354	NON-A down vs CTRL
KIR2DL1	0.000323955	-1.54425	NON-A down vs CTRL
FAM45A	0.000325816	1.33332	NON-A up vs CTRL
DOCK11	0.000326612	1.38801	NON-A up vs CTRL
FAM113B	0.000330901	-1.42857	NON-A down vs CTRL
LOC647987	0.000338044	-1.33464	NON-A down vs CTRL
C12ORF10	0.000339969	-1.34073	NON-A down vs CTRL
CMTM6	0.00034061	1.3995	NON-A up vs CTRL
C1ORF131	0.000345934	1.30857	NON-A up vs CTRL
LOC652140	0.000345983	-1.86304	NON-A down vs CTRL
PTPRS	0.000346642	-1.28412	NON-A down vs CTRL
UROD	0.00035026	-1.22861	NON-A down vs CTRL
CD46	0.000351593	1.53776	NON-A up vs CTRL
GOLGA7	0.000358504	1.15292	NON-A up vs CTRL
PHF20L1	0.000362217	1.31823	NON-A up vs CTRL
GNAQ	0.000364256	1.50082	NON-A up vs CTRL
ASCC2	0.000364394	-1.70005	NON-A down vs CTRL
NMT1	0.000367505	-1.27269	NON-A down vs CTRL
ZNF160	0.000367721	-1.2303	NON-A down vs CTRL
NOL10	0.000367736	-1.64541	NON-A down vs CTRL
TRIM33	0.000372119	1.34906	NON-A up vs CTRL
STRN3	0.00037394	1.32951	NON-A up vs CTRL
C11ORF9	0.000374	-1.37442	NON-A down vs CTRL
H2AFZ	0.000377322	1.20888	NON-A up vs CTRL
RAB11FIP2	0.000380391	1.39138	NON-A up vs CTRL
LOC390671	0.00038372	-1.40756	NON-A down vs CTRL
LGALS12	0.000385166	-1.44426	NON-A down vs CTRL
LOC730316	0.000387681	-1.2438	NON-A down vs CTRL
IQCC	0.000391887	-1.28909	NON-A down vs CTRL
FLJ21986	0.000396009	1.34294	NON-A up vs CTRL
TTC25	0.000402167	-1.65933	NON-A down vs CTRL
BSCL2	0.000402495	-1.31173	NON-A down vs CTRL
WDR89	0.000406043	-1.32453	NON-A down vs CTRL
MIF4GD	0.000406073	-1.23044	NON-A down vs CTRL
LOC440487	0.000410775	-1.22654	NON-A down vs CTRL
LRRC28	0.000412645	-1.2141	NON-A down vs CTRL
LAT	0.000415956	-1.30592	NON-A down vs CTRL
NME2	0.000419536	-1.21538	NON-A down vs CTRL
LOC100134436	0.000423386	-1.38057	NON-A down vs CTRL
C19ORF62	0.000424382	-1.42179	NON-A down vs CTRL
AFG3L1	0.000433529	1.14764	NON-A up vs CTRL
MRPS16	0.000438203	-1.20938	NON-A down vs CTRL
KIR2DL4	0.000441565	-1.48339	NON-A down vs CTRL
PDPK1	0.00044601	1.21136	NON-A up vs CTRL
FLJ38482	0.00044625	1.27014	NON-A up vs CTRL
TJAP1	0.000449196	-1.18158	NON-A down vs CTRL
TSPAN1	0.000455826	-1.39471	NON-A down vs CTRL
MAP3K8	0.000456157	1.37342	NON-A up vs CTRL
CD58	0.000460019	1.48699	NON-A up vs CTRL
STARD3NL	0.00046546	1.38891	NON-A up vs CTRL
KEL	0.000469982	-1.57313	NON-A down vs CTRL
PPP2CB	0.000470837	1.18512	NON-A up vs CTRL
RAB7L1	0.000481463	1.24287	NON-A up vs CTRL
LOC100133638	0.000485045	-1.25309	NON-A down vs CTRL
AHCTF1	0.000488973	1.29669	NON-A up vs CTRL
LOC646849	0.000491101	-1.28629	NON-A down vs CTRL
SSRP1	0.000492679	-1.2478	NON-A down vs CTRL
CPNE8	0.000492991	1.33076	NON-A up vs CTRL
GRAP	0.000493657	-1.26142	NON-A down vs CTRL
LRRC8D	0.000500089	1.19674	NON-A up vs CTRL
APOO	0.000502803	-1.20222	NON-A down vs CTRL
RPS6KA3	0.00050734	1.14171	NON-A up vs CTRL
HBE1	0.000508777	-2.01027	NON-A down vs CTRL
SPSB3	0.000512452	-1.20914	NON-A down vs CTRL
CTGLF7	0.000512792	-1.24394	NON-A down vs CTRL
GPA33	0.000513982	-1.33196	NON-A down vs CTRL
HNRNPUL2	0.000518208	-1.31158	NON-A down vs CTRL
BLVRB	0.000527243	-1.81061	NON-A down vs CTRL
LMBRD1	0.000533063	1.32536	NON-A up vs CTRL
RAP1GDS1	0.000542849	1.15397	NON-A up vs CTRL
GSPT1	0.000551981	-1.59739	NON-A down vs CTRL
LIAS	0.000557509	-1.2187	NON-A down vs CTRL
OXR1	0.000561559	1.57887	NON-A up vs CTRL
YBX1	0.000566397	-1.37571	NON-A down vs CTRL
AP1M1	0.000570143	-1.22009	NON-A down vs CTRL
MGC40069	0.000572903	1.27092	NON-A up vs CTRL
SRRD	0.000577291	-1.70981	NON-A down vs CTRL
ZFAND6	0.000583074	1.29031	NON-A up vs CTRL
KCNJ10	0.00058401	-1.67371	NON-A down vs CTRL
ATAD3A	0.000584163	-1.27972	NON-A down vs CTRL
C12ORF35	0.000590047	1.40076	NON-A up vs CTRL
PPP1R12A	0.000590965	1.50262	NON-A up vs CTRL
LOC100127937	0.000592398	-1.24681	NON-A down vs CTRL
NSF	0.000593071	1.13464	NON-A up vs CTRL
IL18BP	0.000593285	-1.16257	NON-A down vs CTRL
GCA	0.000594357	1.48709	NON-A up vs CTRL
CNBP	0.000595449	1.29422	NON-A up vs CTRL
HMBS	0.000598728	-1.49362	NON-A down vs CTRL
ATG12	0.0006073	1.26211	NON-A up vs CTRL
PKD2	0.000611444	1.26604	NON-A up vs CTRL
STRADB	0.000621243	-1.8507	NON-A down vs CTRL
CD302	0.000621409	1.34863	NON-A up vs CTRL
ZC3H5	0.000626971	-1.21418	NON-A down vs CTRL
MPI	0.000628582	-1.28409	NON-A down vs CTRL
CAB39	0.000631988	1.35533	NON-A up vs CTRL
PAG1	0.000632976	1.26302	NON-A up vs CTRL
RAD54L2	0.000633838	-1.2655	NON-A down vs CTRL
NRK	0.000640616	-1.29314	NON-A down vs CTRL
FAM174A	0.000642404	1.33929	NON-A up vs CTRL
E2F3	0.000646795	1.34004	NON-A up vs CTRL
ZFAND5	0.000648045	1.39349	NON-A up vs CTRL
TBK1	0.000652092	1.37669	NON-A up vs CTRL
CDC42EP3	0.000653415	1.31226	NON-A up vs CTRL
ALG6	0.00065769	1.27878	NON-A up vs CTRL
FBXO7	0.000657829	-1.63126	NON-A down vs CTRL
LOC650296	0.000658812	-1.30635	NON-A down vs CTRL
GCN1L1	0.00066243	-1.2273	NON-A down vs CTRL
NFXL1	0.000672609	1.56361	NON-A up vs CTRL
GIT2	0.000684509	1.28902	NON-A up vs CTRL
MAEA	0.000685938	1.37455	NON-A up vs CTRL
AARS2	0.000691472	-1.20589	NON-A down vs CTRL
RANBP6	0.000692526	1.20667	NON-A up vs CTRL
OGFRL1	0.000694698	1.44339	NON-A up vs CTRL
ACAP2	0.000695431	1.44927	NON-A up vs CTRL
XPO7	0.000696019	-1.59745	NON-A down vs CTRL
CLK2	0.000699238	-1.37041	NON-A down vs CTRL
RNASE10	0.000712522	-1.29214	NON-A down vs CTRL
PPFIA1	0.000716648	1.19693	NON-A up vs CTRL
MLST8	0.000717805	-1.25012	NON-A down vs CTRL
SCAMP1	0.000731418	1.26687	NON-A up vs CTRL
FLJ12078	0.000733345	-1.2292	NON-A down vs CTRL
CCNC	0.000736765	1.33481	NON-A up vs CTRL
ZNF33B	0.000741935	1.32056	NON-A up vs CTRL
COASY	0.000747584	-1.16806	NON-A down vs CTRL
GSDMD	0.000768829	-1.20901	NON-A down vs CTRL
TAF1B	0.000775906	1.22332	NON-A up vs CTRL
PPME1	0.000778824	-1.28564	NON-A down vs CTRL
DENND1C	0.000782779	-1.27359	NON-A down vs CTRL
DGCR6	0.000787813	-1.24815	NON-A down vs CTRL
LOC648796	0.000787876	-1.49915	NON-A down vs CTRL
MNDA	0.000791415	1.50518	NON-A up vs CTRL
ZDHHC5	0.000794188	-1.21183	NON-A down vs CTRL
SETBP1	0.000800828	-1.23902	NON-A down vs CTRL
TRIM66	0.000803254	-1.30815	NON-A down vs CTRL
UBA7	0.000804655	-1.20943	NON-A down vs CTRL
NFKBIZ	0.000809932	1.37121	NON-A up vs CTRL
TSSC4	0.0008142	-1.26259	NON-A down vs CTRL
KRBA1	0.00081794	-1.17508	NON-A down vs CTRL
GNA13	0.000824172	1.30431	NON-A up vs CTRL
ANXA1	0.000834718	1.57131	NON-A up vs CTRL
LOC644774	0.000840356	1.23933	NON-A up vs CTRL
LOC391811	0.000854746	-1.24215	NON-A down vs CTRL
CRTAP	0.00085657	1.31831	NON-A up vs CTRL
WASH1	0.000874537	-1.2804	NON-A down vs CTRL
MIR1282	0.000877573	-1.40501	NON-A down vs CTRL
NECAP2	0.0008778	-1.43995	NON-A down vs CTRL
TICAM2	0.000881839	1.22829	NON-A up vs CTRL
TMEM111	0.00088481	-1.42811	NON-A down vs CTRL
SFT2D1	0.000895491	1.27243	NON-A up vs CTRL
LOC644591	0.000906779	-1.24056	NON-A down vs CTRL
RNF146	0.000915494	1.2153	NON-A up vs CTRL
ING3	0.000917515	1.17293	NON-A up vs CTRL
TSPYL4	0.000919276	1.28212	NON-A up vs CTRL
UVRAG	0.00092592	1.18006	NON-A up vs CTRL
POLA2	0.000935943	-1.18161	NON-A down vs CTRL
LOC645515	0.000938676	-1.30838	NON-A down vs CTRL
NOD2	0.000942349	1.41118	NON-A up vs CTRL
VSIG8	0.000950296	1.28555	NON-A up vs CTRL
C20ORF132	0.000951572	-1.34997	NON-A down vs CTRL
SLC25A38	0.000961356	-1.27108	NON-A down vs CTRL
LOC645038	0.000962561	-1.37301	NON-A down vs CTRL
INTS1	0.00100827	-1.19755	NON-A down vs CTRL
LOC340357	0.00101652	-1.37902	NON-A down vs CTRL
KIAA0664	0.00101719	-1.48021	NON-A down vs CTRL
SNHG11	0.00102732	-1.23442	NON-A down vs CTRL
ACCS	0.00103866	-1.64767	NON-A down vs CTRL
DNAJA4	0.0010451	-1.55459	NON-A down vs CTRL
UBIAD1	0.00105116	-1.19672	NON-A down vs CTRL
LOC650832	0.00107113	-1.60165	NON-A down vs CTRL
ADAM10	0.00107231	1.2764	NON-A up vs CTRL
NPTN	0.00107828	1.26198	NON-A up vs CTRL
OSGIN2	0.00108168	1.40409	NON-A up vs CTRL
LOC642755	0.00109474	-1.20668	NON-A down vs CTRL
NOP2	0.00109484	-1.17045	NON-A down vs CTRL
CSGALNACT2	0.00109577	1.45102	NON-A up vs CTRL
FAM104A	0.00109836	-1.52755	NON-A down vs CTRL
C20ORF27	0.00110174	-1.32192	NON-A down vs CTRL
ARS2	0.00110808	-1.14625	NON-A down vs CTRL
TMBIM4	0.00111786	1.26062	NON-A up vs CTRL
SLK	0.00111851	1.26783	NON-A up vs CTRL
LACTB	0.00111856	1.18206	NON-A up vs CTRL
C14ORF106	0.00112466	1.32749	NON-A up vs CTRL
DHPS	0.00113901	-1.20583	NON-A down vs CTRL
RAB10	0.0011412	1.30552	NON-A up vs CTRL
IPO9	0.00114467	-1.1859	NON-A down vs CTRL
ZNF142	0.00115358	-1.19888	NON-A down vs CTRL
ABCF1	0.00115512	-1.20352	NON-A down vs CTRL
NAMPT	0.00115657	1.48575	NON-A up vs CTRL
LOC728188	0.00116016	1.30295	NON-A up vs CTRL
FOS	0.00116124	1.50235	NON-A up vs CTRL
HBD	0.00116247	-1.91867	NON-A down vs CTRL
SMAD5	0.00116805	1.23018	NON-A up vs CTRL
ARFGAP2	0.0011702	-1.18412	NON-A down vs CTRL
PDZD8	0.00117599	1.3516	NON-A up vs CTRL
STX5	0.00118549	-1.15586	NON-A down vs CTRL
LDLR	0.00118967	-1.28623	NON-A down vs CTRL
TSNAX	0.00119214	1.28771	NON-A up vs CTRL
LOC151579	0.00119451	1.32261	NON-A up vs CTRL
PRDX2	0.00119884	-1.62306	NON-A down vs CTRL
MCM3AP	0.00120387	-1.18014	NON-A down vs CTRL
MCM7	0.00120751	-1.14133	NON-A down vs CTRL
ATG4C	0.00122408	1.16448	NON-A up vs CTRL
LOC100132829	0.00122479	-1.31511	NON-A down vs CTRL
FLAD1	0.00123082	-1.14348	NON-A down vs CTRL
AP3B1	0.00123332	1.21427	NON-A up vs CTRL
SEMA6B	0.00124464	-1.48042	NON-A down vs CTRL
SERINC1	0.00124698	1.33772	NON-A up vs CTRL
MIR1281	0.00124876	-1.34715	NON-A down vs CTRL
UBE2M	0.0012492	-1.23852	NON-A down vs CTRL
TECPR2	0.00126844	1.38759	NON-A up vs CTRL
CDKN1B	0.00127498	1.23896	NON-A up vs CTRL
DDB1	0.0012769	-1.23828	NON-A down vs CTRL
BNIP2	0.00127865	1.39749	NON-A up vs CTRL
LYSMD2	0.00127902	1.2838	NON-A up vs CTRL
CCBP2	0.00128911	-1.31015	NON-A down vs CTRL
BFAR	0.00129116	1.1274	NON-A up vs CTRL
IFIT1L	0.00129403	-1.89568	NON-A down vs CTRL
C1ORF128	0.00129657	-1.76476	NON-A down vs CTRL
MYLIP	0.00129899	1.32547	NON-A up vs CTRL
TCEB2	0.0012996	-1.26763	NON-A down vs CTRL
CD7	0.00130056	-1.41724	NON-A down vs CTRL
DPM2	0.00130153	-1.75335	NON-A down vs CTRL
CYP20A1	0.00130194	1.15666	NON-A up vs CTRL
C16ORF70	0.00130353	1.21805	NON-A up vs CTRL
VTI1B	0.00130887	-1.39715	NON-A down vs CTRL
LOC791120	0.0013112	-1.26056	NON-A down vs CTRL
EGLN1	0.00131127	1.43697	NON-A up vs CTRL
AVIL	0.0013124	1.30724	NON-A up vs CTRL
DAGLB	0.00132143	-1.19	NON-A down vs CTRL
VAV3	0.00133154	1.52915	NON-A up vs CTRL
ADRA2A	0.00133269	-1.23649	NON-A down vs CTRL
NCKAP1L	0.00133968	-1.17619	NON-A down vs CTRL
LOC653907	0.00134105	-1.35459	NON-A down vs CTRL
MCRS1	0.00134197	-1.19591	NON-A down vs CTRL
ARIH2	0.00134601	-1.14249	NON-A down vs CTRL
XPA	0.00134939	-1.23519	NON-A down vs CTRL
RAB3IL1	0.00135598	-1.83814	NON-A down vs CTRL
CRTC3	0.0013608	-1.18095	NON-A down vs CTRL
SESN1	0.00136702	1.389	NON-A up vs CTRL
CLCN7	0.00140046	-1.21358	NON-A down vs CTRL
ARHGAP27	0.00140219	1.32541	NON-A up vs CTRL
ATIC	0.00140614	-1.22587	NON-A down vs CTRL
GOLPH3	0.00141015	1.24002	NON-A up vs CTRL
PON2	0.00141386	1.22785	NON-A up vs CTRL
LOC730820	0.00141638	1.35797	NON-A up vs CTRL
LOC642644	0.00141963	-1.2985	NON-A down vs CTRL
STXBP5	0.00142073	1.36456	NON-A up vs CTRL
CACNA1I	0.00142337	-1.28612	NON-A down vs CTRL
MAP2K1	0.00142365	1.1413	NON-A up vs CTRL
ZFAND2B	0.00144306	-1.14855	NON-A down vs CTRL
NOP56	0.00144484	-1.15731	NON-A down vs CTRL
CENTB2	0.00145096	1.31392	NON-A up vs CTRL
TSC22D3	0.00145105	1.35021	NON-A up vs CTRL
POLR3C	0.00145639	-1.15009	NON-A down vs CTRL
TLE4	0.00145721	1.28815	NON-A up vs CTRL
LOC648390	0.00145828	-1.74096	NON-A down vs CTRL
GKN2	0.00146051	1.27652	NON-A up vs CTRL
MAP2K1IP1	0.00146094	1.46803	NON-A up vs CTRL
RAC1	0.00148563	1.17801	NON-A up vs CTRL
MGC16384	0.00148844	1.57091	NON-A up vs CTRL
TSPAN5	0.00149446	-1.71241	NON-A down vs CTRL
ATPBD3	0.00150027	-1.23452	NON-A down vs CTRL
LOC653316	0.00150533	-1.42174	NON-A down vs CTRL
STK38L	0.00150562	1.25543	NON-A up vs CTRL
CAMK1G	0.00150875	-1.63068	NON-A down vs CTRL
ALAS2	0.001522	-1.86717	NON-A down vs CTRL
STT3B	0.00152684	1.33447	NON-A up vs CTRL
AYP1P1	0.00154558	-1.19673	NON-A down vs CTRL
C7ORF30	0.00154859	1.12121	NON-A up vs CTRL
GPBP1	0.0015539	1.30924	NON-A up vs CTRL
CARD11	0.00155635	-1.3815	NON-A down vs CTRL
TMEM138	0.00155734	-1.19851	NON-A down vs CTRL
PTPN11	0.00157257	1.25517	NON-A up vs CTRL
METTL4	0.00157664	1.3189	NON-A up vs CTRL
LSM6	0.00158558	1.20807	NON-A up vs CTRL
SDCBP	0.00158653	1.45647	NON-A up vs CTRL
UBA3	0.00159107	1.26432	NON-A up vs CTRL
SNORA5B	0.00161405	-1.29491	NON-A down vs CTRL
OTUD6B	0.00161707	1.23488	NON-A up vs CTRL
MED30	0.00161734	1.28682	NON-A up vs CTRL
GPR146	0.00162268	-1.49784	NON-A down vs CTRL
LOC389599	0.00162746	-1.77671	NON-A down vs CTRL
FLJ45337	0.00162775	-1.40513	NON-A down vs CTRL
PRNP	0.00163206	1.3232	NON-A up vs CTRL
LOC653648	0.00163744	-1.3489	NON-A down vs CTRL
FLJ11783	0.00163776	-1.21021	NON-A down vs CTRL
RGS10	0.00163938	-1.35781	NON-A down vs CTRL
CLK1	0.00165926	1.51201	NON-A up vs CTRL
VARS2	0.00166698	-1.28615	NON-A down vs CTRL
TCFL5	0.00167228	1.27536	NON-A up vs CTRL
ACOT9	0.00169113	1.17039	NON-A up vs CTRL
DOHH	0.00169272	-1.26459	NON-A down vs CTRL
CYP1B1	0.00169398	1.60418	NON-A up vs CTRL
TGM2	0.00169851	-1.52	NON-A down vs CTRL
LOC402176	0.00170355	1.31455	NON-A up vs CTRL
SLFN11	0.00170574	1.25157	NON-A up vs CTRL
TAGAP	0.00171435	1.26593	NON-A up vs CTRL
ASNSD1	0.00173331	1.43381	NON-A up vs CTRL
GANAB	0.00174209	-1.20598	NON-A down vs CTRL
SNRK	0.00174452	1.33978	NON-A up vs CTRL
UBL4A	0.00175429	-1.22436	NON-A down vs CTRL
LOC284422	0.00175655	-1.85233	NON-A down vs CTRL
LOC641844	0.00176407	1.30022	NON-A up vs CTRL
LOC100131726	0.00176712	-2.31834	NON-A down vs CTRL
ZSWIM1	0.00177072	-1.17078	NON-A down vs CTRL
LOC643570	0.00177301	-1.33512	NON-A down vs CTRL
ATF6	0.00177366	1.21589	NON-A up vs CTRL
MARCH7	0.00177394	1.49384	NON-A up vs CTRL
VAMP7	0.00177913	1.30486	NON-A up vs CTRL
ALDOC	0.00178288	-1.22828	NON-A down vs CTRL
E2F2	0.00179092	-1.82667	NON-A down vs CTRL
NBAS	0.00179178	-1.26039	NON-A down vs CTRL
PSMF1	0.00179263	-1.40363	NON-A down vs CTRL
CASP8	0.00179827	1.2766	NON-A up vs CTRL
CAPZA2	0.00180889	1.54594	NON-A up vs CTRL
DCAKD	0.00181465	-1.20719	NON-A down vs CTRL
TMOD1	0.00181669	-1.90387	NON-A down vs CTRL
HRH1	0.00181751	-1.27379	NON-A down vs CTRL
UBA52	0.00183829	-1.17799	NON-A down vs CTRL
CAPN5	0.00188249	-1.25542	NON-A down vs CTRL
SGK	0.00188757	1.34305	NON-A up vs CTRL
C9ORF6	0.00189533	1.20057	NON-A up vs CTRL
PCCB	0.00190356	-1.14813	NON-A down vs CTRL
ARD1A	0.00190539	-1.18217	NON-A down vs CTRL
TMEM71	0.00190923	1.31275	NON-A up vs CTRL
LOC100131096	0.00191391	-1.30824	NON-A down vs CTRL
NFE2L2	0.00192264	1.25503	NON-A up vs CTRL
GNL1	0.00192716	-1.22838	NON-A down vs CTRL
FTSJ3	0.00193057	-1.17972	NON-A down vs CTRL
LOC100134407	0.00193921	1.2792	NON-A up vs CTRL
TMCO3	0.00194211	1.30698	NON-A up vs CTRL
ZNF689	0.00194316	-1.24188	NON-A down vs CTRL
WDR54	0.00195261	-1.21303	NON-A down vs CTRL
COG4	0.00196079	-1.23046	NON-A down vs CTRL
COMMD2	0.00196931	1.35519	NON-A up vs CTRL
COG2	0.0019704	-1.17137	NON-A down vs CTRL
ST8SIA4	0.00197316	1.31216	NON-A up vs CTRL
OLR1	0.00197593	1.41201	NON-A up vs CTRL
C5ORF4	0.0019783	-1.74312	NON-A down vs CTRL
PLA2G4B	0.00198544	-1.19025	NON-A down vs CTRL
FXR2	0.00198988	-1.29828	NON-A down vs CTRL
ECSIT	0.00199244	-1.37793	NON-A down vs CTRL
DPY19L1	0.00199607	1.1901	NON-A up vs CTRL
C20ORF24	0.00200747	1.19938	NON-A up vs CTRL
VTA1	0.00202247	1.25528	NON-A up vs CTRL
DHRS3	0.00202448	-1.2974	NON-A down vs CTRL
TMEM170B	0.00202922	1.48328	NON-A up vs CTRL
PHGDH	0.00204363	-1.31036	NON-A down vs CTRL
ATG4D	0.00204552	-1.18423	NON-A down vs CTRL
EXOC7	0.00205837	-1.13118	NON-A down vs CTRL
EIF3B	0.00206202	-1.28201	NON-A down vs CTRL
LOC648980	0.0020622	-1.24567	NON-A down vs CTRL
YTHDC1	0.0020674	1.21507	NON-A up vs CTRL
IFRD2	0.00207143	-1.29036	NON-A down vs CTRL
LOC440498	0.00207689	-1.19743	NON-A down vs CTRL
C2ORF29	0.00208133	-1.18896	NON-A down vs CTRL
RNF170	0.00208135	1.26876	NON-A up vs CTRL
WDR23	0.00208367	-1.15075	NON-A down vs CTRL
EPR1	0.00208408	1.27971	NON-A up vs CTRL
CREB5	0.00208554	1.44256	NON-A up vs CTRL
PCMTD1	0.00209171	1.50979	NON-A up vs CTRL
PECR	0.00209501	1.21612	NON-A up vs CTRL
IQCB1	0.00209715	1.22509	NON-A up vs CTRL
MAGEL2	0.00212225	-1.45156	NON-A down vs CTRL
C9ORF72	0.00212623	1.32317	NON-A up vs CTRL
FSTL4	0.00212626	-1.38754	NON-A down vs CTRL
TLR7	0.00212797	1.32187	NON-A up vs CTRL
HAX1	0.00212961	-1.17751	NON-A down vs CTRL
WDR27	0.00213863	-1.27147	NON-A down vs CTRL
TMEM144	0.0021408	1.3402	NON-A up vs CTRL
FNDC3B	0.00214585	1.29529	NON-A up vs CTRL
CCPG1	0.00214593	1.37841	NON-A up vs CTRL
LOC100133163	0.0021513	-1.23111	NON-A down vs CTRL
SPRYD3	0.00215616	-1.71297	NON-A down vs CTRL
FBXL20	0.00216874	-1.18494	NON-A down vs CTRL
SGSM2	0.00217058	-1.16364	NON-A down vs CTRL
NOL6	0.0021974	-1.16047	NON-A down vs CTRL
BLCAP	0.00220425	-1.13006	NON-A down vs CTRL
GGPS1	0.00222521	1.18323	NON-A up vs CTRL
KAT2A	0.00222583	-1.18564	NON-A down vs CTRL
TRAPPC6A	0.00223628	-1.19646	NON-A down vs CTRL
FLJ90086	0.0022386	-1.24731	NON-A down vs CTRL
ACSL3	0.00224573	1.19964	NON-A up vs CTRL
LOC646034	0.0022706	-1.26822	NON-A down vs CTRL
NPHP3	0.0022824	1.30995	NON-A up vs CTRL
TRIM11	0.00228752	-1.18613	NON-A down vs CTRL
NOP14	0.00230231	-1.19461	NON-A down vs CTRL
GNAI3	0.00231035	1.40125	NON-A up vs CTRL
TRIM5	0.00231708	1.20402	NON-A up vs CTRL
CDK10	0.00232062	-1.17952	NON-A down vs CTRL
SH3GL1	0.00234338	-1.29382	NON-A down vs CTRL
AZI1	0.00237219	-1.13741	NON-A down vs CTRL
SKIV2L	0.00237247	-1.17902	NON-A down vs CTRL
LOC643206	0.00237322	-1.29168	NON-A down vs CTRL
GSDMB	0.00237747	-1.18139	NON-A down vs CTRL
IDS	0.00239052	1.21978	NON-A up vs CTRL
WTAP	0.0023929	1.14784	NON-A up vs CTRL
FEM1A	0.00239644	-1.29252	NON-A down vs CTRL
FFAR2	0.0024004	1.50277	NON-A up vs CTRL
UBE2O	0.00240636	-1.59569	NON-A down vs CTRL
TDRD7	0.00240649	1.25984	NON-A up vs CTRL
CTSB	0.00240754	-1.34614	NON-A down vs CTRL
IFI16	0.002414	1.334	NON-A up vs CTRL
HBB	0.00241868	-1.06714	NON-A down vs CTRL
FNTA	0.00243025	1.19314	NON-A up vs CTRL
LOC728014	0.00243904	-1.20636	NON-A down vs CTRL
MKLN1	0.00244191	1.27015	NON-A up vs CTRL
UPP1	0.0024449	-1.16372	NON-A down vs CTRL
EZH1	0.00246316	-1.20474	NON-A down vs CTRL
LRCH4	0.00247107	-1.18975	NON-A down vs CTRL
INPP5K	0.0024734	-1.35573	NON-A down vs CTRL
SGK1	0.00247469	1.32621	NON-A up vs CTRL
TXNRD2	0.00248311	-1.14345	NON-A down vs CTRL
MUS81	0.00249942	-1.15648	NON-A down vs CTRL
RNF149	0.00251391	1.30276	NON-A up vs CTRL
ZNF419	0.00252449	-1.1519	NON-A down vs CTRL
GAL3ST4	0.00252789	-1.2635	NON-A down vs CTRL
ZFP36L2	0.0025305	1.43585	NON-A up vs CTRL
RBM14	0.00253178	-1.23085	NON-A down vs CTRL
KLHL5	0.00253283	1.1412	NON-A up vs CTRL
OSBP2	0.00253941	-1.97803	NON-A down vs CTRL
PRDX3	0.00255205	1.21174	NON-A up vs CTRL
KATNA1	0.00255358	1.15691	NON-A up vs CTRL
OAZ3	0.00256077	1.37461	NON-A up vs CTRL
LOC727948	0.00256871	-1.23208	NON-A down vs CTRL
OSBPL8	0.00257019	1.43499	NON-A up vs CTRL
PRTN3	0.00257992	1.46671	NON-A up vs CTRL
FBXO11	0.00260223	1.2689	NON-A up vs CTRL
STK25	0.002609	-1.16511	NON-A down vs CTRL
SNX17	0.0026092	-1.13706	NON-A down vs CTRL
TRIM25	0.00261063	1.23585	NON-A up vs CTRL
LOC441455	0.00261173	-1.87726	NON-A down vs CTRL
C7ORF41	0.00261412	-1.30392	NON-A down vs CTRL
SUZ12	0.00261584	1.35278	NON-A up vs CTRL
TOPORS	0.00263549	1.20814	NON-A up vs CTRL
WDR61	0.00264286	1.22122	NON-A up vs CTRL
STIP1	0.0026585	-1.25433	NON-A down vs CTRL
SMCHD1	0.00268927	1.4048	NON-A up vs CTRL
MS4A6A	0.00269853	1.34484	NON-A up vs CTRL
ROD1	0.00269963	1.24039	NON-A up vs CTRL
BMS1	0.00270233	-1.19673	NON-A down vs CTRL
C20ORF177	0.00271421	1.27416	NON-A up vs CTRL
FLJ38717	0.00275927	-1.28675	NON-A down vs CTRL
ZNF45	0.00276265	1.23538	NON-A up vs CTRL
UBE2F	0.00276706	-1.30605	NON-A down vs CTRL
C3ORF58	0.00276863	1.30518	NON-A up vs CTRL
DHX37	0.00277131	-1.16631	NON-A down vs CTRL
DYNC1H1	0.00279079	-1.24943	NON-A down vs CTRL
IRS2	0.00280064	1.41178	NON-A up vs CTRL
GLG1	0.00280556	-1.23771	NON-A down vs CTRL
LOC650254	0.00280626	-1.247	NON-A down vs CTRL
CYB5R4	0.00281874	1.32973	NON-A up vs CTRL
C22ORF13	0.00282443	-1.47236	NON-A down vs CTRL
CCDC128	0.00283009	1.2098	NON-A up vs CTRL
IDH1	0.00283249	1.19399	NON-A up vs CTRL
IKBIP	0.00284025	1.28739	NON-A up vs CTRL
YY1AP1	0.00285068	-1.26239	NON-A down vs CTRL
LOC729870	0.00285514	-1.51852	NON-A down vs CTRL
SLC16A2	0.00287084	1.22059	NON-A up vs CTRL
CXORF38	0.00288459	1.24865	NON-A up vs CTRL
EML2	0.00289379	-1.15599	NON-A down vs CTRL
ZNF653	0.00289576	-1.35491	NON-A down vs CTRL
CLK4	0.00289805	1.49427	NON-A up vs CTRL
DNAJC24	0.00290665	1.27663	NON-A up vs CTRL
RASA1	0.00291256	1.24685	NON-A up vs CTRL
EDEM1	0.00294055	1.18895	NON-A up vs CTRL
HMHA1	0.00294671	-1.2316	NON-A down vs CTRL
LOC441089	0.00295829	-1.14849	NON-A down vs CTRL
SPCS1	0.00297082	1.18989	NON-A up vs CTRL
ELF2	0.00298527	1.22	NON-A up vs CTRL
PTPN12	0.00300344	1.29775	NON-A up vs CTRL
MNX1	0.00300811	-1.24295	NON-A down vs CTRL
TSPAN17	0.00301291	-1.20929	NON-A down vs CTRL
PNPLA6	0.00301527	-1.21135	NON-A down vs CTRL
NIN	0.00304482	1.22772	NON-A up vs CTRL
MFSD1	0.00304584	1.21451	NON-A up vs CTRL
C1ORF123	0.00304957	-1.17703	NON-A down vs CTRL
TRIM41	0.00306093	-1.13917	NON-A down vs CTRL
RAB4B	0.00308525	-1.23447	NON-A down vs CTRL
KIAA0232	0.00309035	1.32125	NON-A up vs CTRL
SELENBP1	0.00309802	-2.05648	NON-A down vs CTRL
ATP5G1	0.00312838	-1.16286	NON-A down vs CTRL
FHIT	0.00315435	-1.3055	NON-A down vs CTRL
TLR2	0.00318754	1.33773	NON-A up vs CTRL
CBWD5	0.00321676	1.35758	NON-A up vs CTRL
PPIL1	0.00321992	1.28238	NON-A up vs CTRL
PBX1	0.00323649	-1.25222	NON-A down vs CTRL
IFNGR1	0.00325536	1.38651	NON-A up vs CTRL
MPP1	0.00326195	-1.57777	NON-A down vs CTRL
SLC48A1	0.00326568	-1.28076	NON-A down vs CTRL
RANBP10	0.00326679	-1.48374	NON-A down vs CTRL
BCL6	0.00327237	1.3503	NON-A up vs CTRL
MFGE8	0.00327699	-1.32165	NON-A down vs CTRL
SEPT2	0.00328256	1.18175	NON-A up vs CTRL
CD99L2	0.00328977	-1.15574	NON-A down vs CTRL
TMEM66	0.00329028	1.21779	NON-A up vs CTRL
ANKIB1	0.00331063	1.30724	NON-A up vs CTRL
NRIP1	0.00332031	1.25693	NON-A up vs CTRL
ANKRD35	0.00332857	-1.26736	NON-A down vs CTRL
FNIP1	0.00335549	1.25365	NON-A up vs CTRL
TMEM43	0.00336066	1.21609	NON-A up vs CTRL
RIN2	0.00336559	1.37408	NON-A up vs CTRL
TCTA	0.00337031	-1.24102	NON-A down vs CTRL
BAP1	0.00338024	-1.15225	NON-A down vs CTRL
MMS19	0.00338097	-1.16562	NON-A down vs CTRL

## Sheet: Modular Analysis Data
Module #	Module Description	Percent Change	Total #Genes in Module	#Genes Up	#Genes Down	Genes.Up	Genes.Down
M6.6	Apoptosis / Survival	-10.4167	48	4	9	GAPT;TP53I3;DUSP3;NACC2	LOC255783;FBXL20;GRAMD1A;SLC26A6;MAP3K6;TNFRSF1B;MOBKL2A;SLC9A1;PPM1M
M4.10	B cell	-7.40741	27	0	2		CD79A;CXCR5
M2.2	Cell Cycle	-15.6627	83	1	14	BIRC2	TRIM43;HS.528284;CDH9;CYB561D1;GPR137;HS.543064;KCNJ10;LOC647363;MOS;HS.565863;MLLT3;HS.544451;STK16;FGL1
M3.3	Cell Cycle	0	9	0	0
M3.5	Cell Cycle	-9.09091	143	8	21	MRPS30;PAK1IP1;DUSP12;FTSJD1;EEF1E1;MRPL3;EBAG9;ENOPH1	SSRP1;ATIC;WDR4;ATP5G1;ALG8;IDH3A;HS.25892;NHP2L1;RUVBL2;CUTA;MCM3;AKR1B1;PDXP;CIRH1A;PMVK;HEATR2;DCTPP1;MAGED1;VARS;ZC3HC1;ITFG2
M4.7	Cell Cycle	-7.44681	94	5	12	SMAD5;ABCE1;ANKRD46;ZMYND11;ASF1A	CBLB;ANAPC1;ESYT1;LRPPRC;C2ORF44;FYN;GGA2;ZBTB9;SUPV3L1;MRPS27;HS.31532;LOC654191
M6.11	Cell Cycle	0	1	0	0
M6.16	Cell Cycle	-25	8	0	2		CCNF;FEN1
M9.42	Cell Cycle	33.3333	3	1	0	SKP2
M6.13	Cell Death	18.1818	44	9	1	BAZ1A;ARFIP1;STX11;FNDC3B;MNDA;NCF1;SERPINB1;LOC730820;LOC652616	FES
M8.46	Cytotoxic/NK	-37.5	16	0	6		KIR3DL1;KIR2DL1;KIR2DL4;KIR2DS5;KIR2DL3;GZMB
M3.6	Cytotoxic/NK Cell	-13.6364	44	1	7	IFNG	SH2D2A;KIR3DL2;NCALD;PRF1;GPR114;CTSW;PLEKHF1
M2.3	Erythrocytes	-34.8485	66	0	23		SLC7A5;GPR146;C1ORF128;DNAJA4;HMBS;OSBP2;TRIM58;ARL4A;KLF1;SLC4A1;TMOD1;HBD;IFIT1L;SELENBP1;TGM2;SLC2A1;SLC14A1;ALAS2;EPB42;TRIM10;SLC6A10P;TNS1;KANK2
M3.1	Erythrocytes	-37.5	80	0	30		PSMF1;ASCC2;E2F2;GSPT1;PRDX2;UBE2O;FBXO7;STRADB;RAB3IL1;C5ORF4;KEL;HMBS;SLC25A39;RANBP10;RAB2B;C22ORF13;WDR40A;TSPAN5;CARM1;DPM2;MKRN1;TGM2;TTC25;RNF123;LOC650832;MYL4;C2ORF24;VWCE;GUK1;PHOSPHO1
M6.18	Erythrocytes	-27.2727	11	0	3		TSPAN7;ALDH5A1;SLC6A10P
M8.83	Immune Responses	-18.1818	11	0	2		PGAP3;PIK3IP1
M3.2	Inflammation	16.7939	131	22	0	FLJ20273;GCA;ACSL4;CCPG1;NAMPT;CREB5;GNG10;KLHL2;TLR6;GPR160;S100A9;LIN7A;QPCT;BCL6;LY96;CEBPD;PHTF1;ACSL1;CD55;NFIL3;PYGL;PROK2
M4.13	Inflammation	16.0494	81	13	0	CD58;HS.552025;PELI1;SKAP2;PTEN;C7ORF53;TMEM71;TLR6;IFRD1;FOS;SDCBP;ELF2;MTHFS
M4.2	Inflammation	18.1818	44	8	0	MCTP2;NSUN7;IL18R1;VNN1;SAMSN1;S100A12;S100P;CLEC4D
M4.6	Inflammation	17.6991	113	21	1	RNF13;STK17B;ENTPD1;NFKBIZ;IFNGR1;KIAA1600;CHIC2;BRI3;FBXL5;SNX10;HEBP2;USP15;CKLF;RHOT1;TMEM188;HTATIP2;ATF6;CLIC1;LRRK2;IL10RB;HS.348514	ATG7
M5.1	Inflammation	24.8908	229	65	8	ARPC3;RAB2A;RAB5A;SLK;BTBD10;FAM49B;OSTM1;MAP2K1IP1;DSE;BNIP2;RTN4;MS4A6A;TBK1;MAP3K8;CAPZA2;CYB5R4;SNX13;RB1CC1;LACTB;WSB1;CMTM6;GNA13;SFT2D1;PHF20L1;GNAI3;E2F3;RAB10;ZNF281;ROD1;C2ORF25;HEXB;FBXO30;FOXN2;NFE2L2;NIN;SPPL2A;FYB;SCYL2;CHMP2B;PGM2;C1GALT1C1;CAB39;PCMT1;YIPF4;AZI2;FEM1C;ATG3;KIDINS220;PPP2R5A;ZSWIM6;ATP6V1C1;NDUFB3;MIER1;CLIP1;TXN;FNDC3A;SRGN;ZMPSTE24;PPP2R3C;CHUK;TOR1AIP1;RAP2C;TM9…	EHD1;ACSS2;DTX2;ATP6AP1;ZNF787;CCND3;SLC15A3;GLT25D1
M5.7	Inflammation	28.4672	137	43	4	C14ORF138;C9ORF72;CHMP1B;OSBPL8;LONRF1;STXBP3;MFSD1;CUGBP2;CD46;GOLGA7;SPOPL;CENTB2;RGS18;SERINC1;STXBP5;LMBRD1;RRM2B;HSDL2;TMCO3;TOPORS;H3F3B;RFWD2;KIAA0232;RAB27A;UHRF1BP1L;HBP1;SPAG9;VAV3;PPP3CA;HS.24119;CASC4;IDS;LOC644935;ATP6V1A;KBTBD7;INPP5A;CYBRD1;BID;NSMAF;FNIP1;DDX3X;HSD17B11;MBOAT1	TPRG1L;SPATA2L;SLC44A2;KIAA0513
M7.1	Inflammation	6.21118	161	19	9	PJA2;PPP1R12A;C9ORF72;FAM45A;ANXA1;IRAK4;CAT;ZDHHC17;DPYD;C20ORF177;CDC123;MTMR6;GLRX;HS.103173;COQ2;CCDC128;TANK;TXNDC3;RGS19	ACTR1A;RUNX1;DCTN2;RAB4B;GBGT1;TLN1;MED12;CDC42EP4;IL2RG
M1.2	Interferon	0	28	0	0
M3.4	Interferon	0	44	2	2	TNFSF10;TNFAIP6	MOV10;WARS
M5.12	Interferon	5.26316	57	6	3	ABCA1;CHMP5;SAMD9;TDRD7;NT5C3;CASP1	RBCK1;RHBDF2;NUB1
M5.10	Mitochondrial Respiration	-10.3139	223	8	31	PTPN11;RAP1GDS1;C4ORF27;ZNF770;ID2;C20ORF7;FNTA;GNPAT	GCDH;PSMC3;PSMB2;GNL1;NUDC;HCFC1;METTL13;KHSRP;TACO1;DHFRL1;CISH;URM1;WDR57;C12ORF44;CTNNBL1;LOC647000;GTSF1;SNRPB;POGK;SMARCAL1;AIFM1;PARN;TERF2;MLEC;INTS9;OXA1L;DDX19A;SRP68;SNRPA;NCAPD2;NECAP2
M6.2	Mitochondrial Respiration	-12.6667	150	7	26	RWDD4A;LOC645317;C20ORF20;RPS19BP1;LSMD1;PBX3;UQCRQ	PPM1G;CLEC16A;GLG1;ARFGAP2;ARD1A;SNX17;SPHK2;MFSD5;ANAPC5;NDUFS7;HDAC1;EIF6;CS;SND1;FNTB;SF3B2;USP39;PSMD8;IDH3B;RPP21;ZNF364;MRPS18A;AYP1P1;PRPSAP1;PDXK;HDAC3
M6.12	Mitochondrial Stress	-15.7895	57	2	11	ITGB3BP;PDIK1L	LAS1L;GCN1L1;SETBP1;SLC5A6;IMPDH2;GLS;RPAP1;FAHD2B;POLR3E;PPRC1;DFFA
M5.6	Mitochondrial Stress / Proteasome	23.4375	128	32	2	NDUFAB1;ZNF791;C1ORF131;BRP44L;LOC729148;DYNLT3;C16ORF63;LOC653226;XRCC6BP1;MITD1;PSMD14;UCHL5;PSMA2;ACTR6;VKORC1L1;PRKRIR;DNAJC24;DHX36;ALG5;SS18;CD69;PTGER2;ATAD1;KCTD6;UPF3B;MAPK6;MRPL13;PDCD2;BET1;SPCS1;COPS4;DSTN	NOP56;SEC31A
M4.14	Monocytes	10.1695	59	9	3	C4ORF18;CPNE8;AP1S2;CD36;S1PR3;RIN2;LPAR1;KIAA1598;CPVL	CSF1R;LILRB1;FBP1
M5.15	Neutrophils	0	21	0	0
M2.1	Not Determined	-9.17431	109	3	13	PPM1B;PHF20L1;LOC402176	FLJ12078;HS.549989;FLJ38717;FLJ34047;RNF213;LOC644852;DKFZP434K191;RAXL1;HS.576072;ZNF93;PCDHB19P;LOC653489;LOC653158
M4.12	Not Determined	-39.5604	91	0	36		ABCF1;NOP2;C3ORF37;SF3B3;UBIAD1;GEMIN4;AARS;NSMCE1;COG2;BMS1;LOC391811;WDR54;LOC642755;DGCR6;LARS;PRPF19;ZNF689;CCT3;DEXI;VARS2;ALG3;REXO4;RPUSD2;PHB;CD81;UBQLN4;C16ORF58;NHP2L1;NVL;SF3A3;ELP3;BTBD11;ZNF428;DNAJA3;PNPO;TSR2
M4.16	Not Determined	-10.6383	94	0	10		INTS1;EXOC7;TRPV2;DHPS;RBM10;MUS81;PSME3;XAB2;C10ORF76;FAM3A
M4.4	Not Determined	-31.9444	72	0	23		ZNF653;C5ORF4;GFOD2;GPR175;ELOF1;ARL4A;WDR45;UBB;MUC6;TMEM111;ECSIT;DNAJB2;LOC643310;C19ORF62;BLVRB;FAM10A4;TGM2;YIPF6;LSS;TRIM10;EIF2AK1;LYL1;NINJ2
M4.8	Not Determined	-18.3673	49	2	11	ZNF451;HS.473191	HS.561493;DDB1;GSDMB;ZNF160;LOC644591;LOC286208;C8ORF16;HS.545615;FOXP1;HS.298873;PDE7A
M4.9	Not Determined	42.6667	75	32	0	RP2;WAC;RPS6KA3;ISY1;SNAP23;C9ORF72;ZFAND6;HIST1H2AC;C1ORF56;HS.553301;LOC644774;MORC3;CLK1;CASP8;ING3;PGAM4;PDPK1;CRLF3;FBXO11;CCR2;MAEA;GIT2;RNFT1;SF3B1;ST8SIA4;MAT2B;SPAG9;CASC4;HAT1;TIA1;ROCK1;AZIN1
M5.11	Not Determined	-9.67742	62	5	11	NPHP3;CROP;ZNF83;PRPF4B;TARDBP	PLA2G4B;SGSM2;MLLT6;RBM6;ZMIZ2;AMT;MC1R;DNAH1;FAM160B2;STK36;KIFC2
M5.13	Not Determined	31.9277	166	54	1	H2AFZ;TMED5;VAMP7;RAB11FIP2;PPCS;COMMD2;WTAP;SLBP;SRP19;DLD;FAM96A;TXNDC17;PTBP2;UBE2E1;SLFN11;VAMP4;C14ORF129;HIGD1A;VBP1;KCTD18;SAR1B;SDHD;COMMD8;COPB1;CLINT1;ATP6AP2;DYM;CUTC;DPM1;PXMP3;CHCHD1;PSMC6;C3ORF58;C20ORF52;ERICH1;ENSA;SERP1;SLC35B3;C9ORF46;GTF2E1;WDR41;UQCRFS1;HAT1;UQCRB;GBAS;SNX2;PDCD10;PSMA6;ENY2;MTFMT;SLC30A9;NHLRC3;COX17;TMCO1	CCDC47
M5.14	Not Determined	13.1148	61	10	2	OGFRL1;IRS2;C12ORF35;ST3GAL6;HS.537004;IKBIP;PTGS2;RGS2;CMTM2;AVIL	ITGA5;CDC42EP2
M5.2	Not Determined	36.3636	44	16	0	SNAP23;PPM1B;ACTR3;SLC40A1;ERGIC2;STARD3NL;SACM1L;PNPLA8;LOC284988;PIK3AP1;RAB33B;IDS;CCNL1;RAP1BL;ROCK1;WASPIP
M5.3	Not Determined	-17.2043	93	0	16		PIGQ;B4GALT3;FEM1A;HSPB1;CAPN5;C12ORF10;YY1AP1;ERAL1;LHPP;UBE2M;PSME4;ARL4A;WDR45;BAT3;WNK1;ATG9A
M5.4	Not Determined	27.1739	92	26	1	SLC30A5;TMED10;CCNC;DBR1;USP1;SRP9;LOC653226;ACADM;TAF1B;ARL5A;CDC42SE2;THAP1;STT3B;MCEE;MAT2B;ANAPC10;SNX5;LACTB2;FAM18B;OSTC;PPA1;PTPN22;RBM12;NCK1;FNTA;ITGB1	FYN
M5.5	Not Determined	-6.00858	233	16	30	WDR61;GFM1;MRPS35;LOC728739;PTPLB;NUDT21;SNX5;USP14;VPS36;SS18L2;RBM12;PDCD2;RBM17;MUTED;KIAA1826;ADO	C11ORF2;PMPCA;CRY2;NOP14;PELP1;WDR6;ASXL1;RNMT;UNC84B;GTF3C2;TRAPPC6A;C20ORF4;NCOA5;ABHD14A;TRIM44;SAMM50;MGMT;MGA;TYW1;SERGEF;EEF2;RBM4B;COQ6;SMYD3;FAM82A2;MFNG;PRPF8;ARHGEF18;TRRAP;LLGL1
M5.8	Not Determined	-41.6667	108	0	45		EDC4;SCRIB;KRTCAP2;CPSF1;CXXC1;ZC3H5;TXLNA;SLC37A4;LOC730316;DMAP1;RBM14;TJAP1;AARS2;ZNF142;C2ORF29;NOL6;FUK;KAT2A;IKBKB;MMS19;PHRF1;STK25;C17ORF68;ATPBD1B;AP4B1;EXT2;E4F1;SNAPC4;BRD9;LRRC41;SMCR7L;TAF1C;EXOSC10;MZF1;ASB1;RUSC1;PRKRIP1;CPSF4;AOF2;RRP8;HEATR2;POLE;MEF2D;MUTYH;ZDHHC16
M6.1	Not Determined	-13.1579	38	1	6	RAB8B	TMEM99;APOO;SERPINA10;EYS;HS.580472;C8ORF48
M6.10	Not Determined	-12.6582	79	0	10		ARS2;ITPKB;DHX16;SETDB1;CD99L2;PNPLA6;ATP13A1;NISCH;KIAA0652;AP1G2
M6.14	Not Determined	-7.40741	27	1	3	LOC642233	C15ORF52;CDKN1A;OXTR
M6.15	Not Determined	-17.2414	29	0	5		LOC728014;BCAS4;SIDT1;PVRIG;MGC57346
M6.17	Not Determined	-19.6429	56	2	13	LOC645317;WRNIP1	COASY;DAGLB;NCKAP1L;GUSB;EML2;TSPAN17;VPS16;C7ORF27;DHRS1;UBE2L3;RRAS;CHMP6;ELK1
M6.19	Not Determined	-13.6364	22	0	3		SOX8;GPA33;SIRPG
M6.20	Not Determined	14.2857	49	8	1	ARNTL;WTAP;LYST;TP53INP1;PPFIA1;AHCTF1;C1ORF63;MKLN1	ZXDC
M6.3	Not Determined	35.7895	95	37	3	SLC35E3;STAG2;EXOC1;STK38L;SPAST;CLK4;ELOVL5;SP3;PCMTD1;DDX59;CLK1;PPP1CB;TAF7;SENP6;VCPIP1;CXORF38;TLE4;ZMYM2;NIN;LCOR;KRCC1;C6ORF62;SNRK;PAN3;SYNJ1;DCP2;ARID4A;ANKRD12;SPG11;RAB18;SMNDC1;KIAA1012;RLF;UPF2;DOCK8;GNG2;PCF11	WDR23;INTS3;TM9SF4
M6.4	Not Determined	-12.2449	98	5	17	CNOT6;VAMP4;TMEM77;ZCCHC17;TMX1	TNRC15;DOCK2;LOC650029;FAM39DP;TNPO2;BCKDHA;INTS4;FAM178A;SMG5;GNL3L;UBXN1;FAM127A;SYS1;SEC24C;DDX42;SLC30A7;KARS
M6.5	Not Determined	25	88	24	2	OXR1;LOC151579;MST4;USP1;SUZ12;RASA1;RNF160;ASNSD1;NRIP1;REEP5;UVRAG;C10ORF137;ZRANB2;RAB9A;PDS5B;ARGLU1;PPM1D;HECTD1;ZNF518A;HMGN4;MTMR9;HS.7572;ZNF700;DMTF1	NCOA3;ZNF384
M6.7	Not Determined	22.0588	68	17	2	KRIT1;RAB7L1;CCDC76;FAM133B;CBR4;SNX4;SRP72;KLHL20;CUL5;IBTK;GOLT1B;C13ORF27;CAND1;CHM;GOPC;SLC35A3;ORMDL1	GANAB;C1ORF123
M6.8	Not Determined	-18.9189	37	2	9	ATP5F1;C7ORF47	RASAL3;DUS2L;HADHA;RXRB;ZGPAT;FAM50A;SLC2A8;SNRPB;BRD2
M6.9	Not Determined	-14.2857	35	0	5		C8ORF55;FBXO31;WDR74;EVL;MAP4K1
M7.13	Not Determined	-12.5	72	2	11	AFG3L1;PNN	HS.202577;CUL9;ENO3;ACACB;ACCS;IL11RA;TPM2;IGSF9B;IPP;ECHDC2;ROBO3
M7.16	Not Determined	13.3333	45	7	1	JAK2;LACTB;WSB1;FFAR2;NOD2;MTHFD2;ADM	GSDMD
M7.2	Not Determined	2.5641	78	5	3	NFXL1;DDX17;RHOB;TNFRSF12A;ZFC3H1	RAPGEF1;LRCH4;RDH5
M7.29	Not Determined	14.8148	27	4	0	SMPDL3A;CYP1B1;IDI1;BCL6
M7.3	Not Determined	26.1905	168	50	6	TMED7;RHEB;TCFL5;VPS4B;C14ORF106;CUGBP2;TRIM33;GGNBP2;UGP2;TPK1;TBC1D15;UBLCP1;CHD9;SOAT1;SCAMP1;HNRPH3;MTM1;PIGA;SLC36A4;MED30;GGPS1;BCLAF1;USP8;THAP1;MBNL1;ING2;P2RY5;TLR7;PAPD4;SF3B1;UBL3;CCBL2;C12ORF26;SFRS18;KIAA1468;YTHDC1;TM2D3;ITGAV;SSR1;FAM18B;LOC400657;TMEM66;ITGB1;C5ORF5;GMFB;MYL12A;NSL1;PTGER4;LYRM5;LEMD3	CHD8;FRAG1;DOPEY2;PLAGL2;ZBTB20;HS.4988
M7.4	Not Determined	-40.9091	132	3	57	CASP3;DNAJC25;FAM120A	HS.538962;SCAMP3;GPS1;AP1M1;ALDOC;JMJD8;FLAD1;HARS;DDB1;BSCL2;MAP4K2;TOMM34;POLA2;EMD;MIF4GD;HS.568928;SARS;MRPL37;PUF60;EML3;TMEM138;C20ORF27;CYFIP2;CCDC92;MRPS16;ZNF777;CENPB;TSSC4;ARL2;DCAKD;SPNS1;GPI;DPAGT1;MADD;RNF113A;PLEKHA9;KIAA0194;DCI;DCXR;SBF1;C20ORF55;YARS;UCHL5IP;SUV39H1;CYTSA;PPP2R4;PIGU;LOC652685;STOML2;TMEM115;MTP18;AKR7A2;HEATR1;CNDP2;PLD3;SIL1;PRPF4
M8.1	Not Determined	-6.66667	15	1	2	CCNT2	LOC643665;CLK2
M8.2	Not Determined	10	40	7	3	CMAH;NPTN;ACOT9;SLC38A2;FYB;FAM126B;TMEM167A	STRADA;SLC25A28;SMPD1
M4.11	Plasma Cells	15.3846	13	2	0	IGJ;TNFRSF17
M1.1	Platelets	-8.82353	68	0	6		C7ORF41;TSPAN33;ENDOD1;DAB2;NAT8B;VWF
M4.3	Protein Synthesis	-2.89855	69	0	2		LOC642755;RPA1
M4.5	Protein Synthesis	12.9032	62	9	1	SFRS11;LSM6;PTMA;TXNL1;ANXA2P1;IER3IP1;CD164;HMGB1L1;FAM122B	NOP56
M5.9	Protein Synthesis	-6.32911	79	1	6	CMPK1	PIK3R2;OCEL1;TXNRD2;UROS;KIAA1191;SF3A2
M4.1	T cell	-20.3125	64	0	13		GAL3ST4;HS.561844;DHRS3;C16ORF30;SPOCK2;CCR7;HS.554324;BCL2;SELM;EPHX2;STMN3;CD248;FAM102A
M4.15	T cells	-17.0732	41	0	7		CD7;CD5;LY9;CD6;LCK;PLCG1;SIRPG
M7.10	Undetermined	15.7895	76	14	2	BAZ1A;GPER;AGTPBP1;ATP11B;CSGALNACT2;CDC42EP3;ACN9;RAB27A;FAM105A;SH3GLB1;LDHA;PDSS1;TMEM165;PECR	LDLR;DHCR7
M7.11	Undetermined	6.42202	109	15	8	RDH10;SLC30A5;LYPLAL1;PIGY;DPY19L1;HS.137971;HIGD1A;ATP6V1G1;SFRS2;RPS21;LRRC8D;AP1S1;SELS;HNRNPF;G3BP2	DDOST;STIP1;PIGM;XYLT2;RNF5P1;GNPDA1;PCCB;NUDT16L1
M7.12	Undetermined	-4.5977	87	9	13	FLJ21986;SESN1;SGK;C21ORF51;UBE2Q2;TOMM20;ELOVL4;BPHL;SIGLECP3	CNNM3;FAM113B;NEIL2;LAT;ATPGD1;HS.556255;DDX24;NPAL3;ABHD14B;MXD4;RHOF;ILF3;TSHZ2
M7.14	Undetermined	4	25	2	1	LACTB;C19ORF39	NOL10
M7.15	Undetermined	15	80	15	3	RCBTB2;ABHD3;EVI2A;PIGB;OSGIN2;FAS;HERC3;ECE1;DDIT3;ST8SIA4;FAM174A;RHOT1;ACSL3;PELI2;BAZ2B	SNX6;ARSA;AKAP13
M7.17	Undetermined	-10.8434	83	11	20	CCNC;FAM76B;RANBP6;CBFB;RPS6KB1;USP16;C10ORF32;PCMTD2;CREBZF;ANGEL2;BTAF1	TATDN2;RAPGEF1;KIAA1310;MCRS1;FAM134C;HS.564975;ARIH2;DHPS;ZNF317;CNOT2;IL10RA;PITRM1;BLCAP;USP24;NHP2L1;DENND4C;ATG16L1;ZNF419;SLC9A3R1;TSPAN32
M7.18	Undetermined	-5.7971	69	2	6	PQLC3;ADRB2	DPP7;SPTAN1;SLA2;LFNG;PFKL;ACD
M7.19	Undetermined	27.907	86	26	2	SOCS4;ALG6;C7ORF30;EFHA1;ANKRD49;TIPRL;BBS10;PSMA3;WDR45L;CCDC112;PRDM1;ZCCHC9;CDV3;ANKRD32;METTL4;ZBED5;C19ORF42;PURB;SKP2;CCDC59;APIP;C12ORF31;CCNT2;FKBP3;KCTD9;TMEM126B	SEC61A1;CLK2
M7.20	Undetermined	14.2857	21	3	0	TBC1D9;HMGB1;DNAJC10
M7.21	Undetermined	-11.1111	81	4	13	TICAM2;CP110;CDC40;AP3B1	ZNF672;UBA7;SNX6;DNAJC13;TNFRSF14;TNK2;GLTSCR1;DCUN1D3;KATNB1;ATOX1;VPS39;COPG;INPPL1
M7.22	Undetermined	31.3725	51	17	1	CD302;MS4A6A;EVI2A;CRTAP;CD36;HS.531457;CCR2;BCAT1;TMEM144;MGST1;C10ORF11;SLITRK4;HS.31961;DUSP6;C14ORF147;ANKRD50;FAM26F	MAPKAPK3
M7.23	Undetermined	13.8462	65	12	3	SIAH1;TSNAX;STRN3;DDX59;HS.130036;FBXO11;KIF5B;LMO4;RMI1;CCDC126;CCNG2;P4HA1	SQSTM1;PIAS4;ZC3H18
M7.24	Undetermined	-21.5385	65	2	16	CLECL1;SELS	SLC25A23;NICN1;POMGNT1;WDR46;TMEM99;ITPR3;SLAMF6;ADA;HS.430851;ITGB7;IARS;HIRIP3;MRPS26;TMEM118;NUDT1;RUNX3
M7.25	Undetermined	-26.1905	84	3	25	HS.143408;ZRANB2;THUMPD2	LOC642031;MCM7;AZI1;ASPSCR1;WDR42A;MFGE8;PCSK7;CCBL1;NMT1;NAT9;C17ORF68;TMC6;EXOSC10;RABL2B;PFKP;BTN3A3;TCEA2;ZCWPW1;DDX56;RASSF7;LSS;OSBPL7;PRR3;PCNT;TUT1
M7.26	Undetermined	-11.2676	71	4	12	SEC61B;CEP135;TAX1BP1;NDUFA1	FDFT1;ZSWIM1;VCP;VRK3;TRAPPC1;ZNF784;PAF1;FIBP;BTBD12;ENO1;MOBKL2C;BCAP31
M7.27	Undetermined	33.3333	30	10	0	SLCO4C1;FCHO2;LOC152195;LOC347376;LOC285550;PPP4R1;TLR1;OBFC2A;PDZD8;HDAC4
M7.28	Undetermined	18.4211	38	7	0	PTPRO;KPNA3;OTUD6B;C5ORF24;UFM1;ZNF627;UBE2V2
M7.30	Undetermined	22.9167	48	13	2	SAP30;DEGS1;ARFIP1;PRDX3;VAMP4;PGAM4;SPCS3;MGST1;C1ORF43;RNPC3;C10ORF26;HSD17B11;LOC647349	VRK3;FBXO7
M7.31	Undetermined	-22.8571	35	1	9	SH3BGRL	ARAF;MED16;UNC45A;NUCB1;HBA2;UBA52;HS.374257;GDPD5;HCCA2
M7.32	Undetermined	-25	8	0	2		PHGDH;PACAP
M7.33	Undetermined	-18.4211	38	0	7		ANAPC1;MPP1;WNK1;HS.569831;HBB;SMOX;LOC400948
M7.34	Undetermined	21.1538	52	13	2	ZFAND5;GPBP1;GTF2B;TMEM59;SPAG9;C14ORF100;ELF2;ABI1;SDHB;RSBN1L;EPS15;MRLC2;UPF2	TXNL4B;POFUT2
M7.35	Undetermined	26.6667	15	5	1	CREB5;SLC2A11;TLR2;ECHDC3;OLAH	ZDHHC19
M7.5	Undetermined	-0.8	125	12	13	PKD2;C14ORF142;CTSO;ARL5A;YEATS4;METAP2;PRNP;MRS2;SMAP1;KBTBD8;LOC730432;ANKMY2	KRBA1;RFC1;ZNF212;COPS7B;NUP93;DDHD2;SLC35C1;SCRN1;C8ORF33;C14ORF169;IPO9;XRCC6;C6ORF136
M7.6	Undetermined	-16.9014	71	0	12		BOP1;NAT10;CARD11;FANCE;ACACA;C9ORF114;LOC400455;TMEM156;MUM1;MRPS18B;PUS1;B4GALT7
M7.7	Undetermined	-5.45455	55	2	5	SMC4;SEC11C	PHF19;ATP5G1;MCM6;CRELD2;DUSP5
M7.8	Undetermined	6	100	17	11	MTDH;CRLS1;RNF103;ATP5F1;ZNF45;IMPAD1;NSMCE2;LOC643357;UNC50;AMZ2;C4ORF41;PTPN22;ZNF330;SETD3;ZNF25;LOC647340;ISCA2	BRMS1;MCM3AP;COG4;COPS7A;GAK;NCLN;CALM3;ABHD8;EIF2B4;LOC732425;PIGT
M7.9	Undetermined	-2.48447	161	15	19	ISY1;DEGS1;HERC4;KRAS;MED28;EFR3A;CHURC1;RAE1;WBP4;ACTR2;RAB3GAP2;RAP1B;DEK;GALC;EIF4G2	ZDHHC5;SKIV2L;HIF1AN;FAM120B;AIM1;TGOLN2;GCC1;STK19;COPA;ZNF407;ARID3B;RIPK1;REXO1;FBXL11;AKAP13;PLEKHM2;TPP1;KIAA0922;APBA3
M8.10	Undetermined	-6.06061	33	3	5	PAIP2;HSDL1;MAT2B	SPSB3;PKNOX1;HGS;EIF2C2;ABR
M8.100	Undetermined	0	4	0	0
M8.101	Undetermined	0	6	1	1	TM2D3	DLST
M8.102	Undetermined	0	10	0	0
M8.103	Undetermined	0	9	0	0
M8.104	Undetermined	0	5	1	1	EBAG9	MATK
M8.105	Undetermined	44.4444	9	4	0	PAIP2;PGAM4;HNRPLL;PSMD6
M8.106	Undetermined	16.6667	6	1	0	AZIN1
M8.107	Undetermined	0	8	0	0
M8.108	Undetermined	-20	10	0	2		LOC653316;LOC642161
M8.109	Undetermined	-11.1111	9	1	2	ADD3	FLNB;ARHGAP4
M8.11	Undetermined	4.34783	23	2	1	SNORA25;PRPF4B	PDE7A
M8.110	Undetermined	0	8	1	1	ABCB10	HMBS
M8.111	Undetermined	0	3	0	0
M8.12	Undetermined	0	8	0	0
M8.13	Undetermined	-4.34783	23	1	2	EID2	LUZP1;ATRIP
M8.14	Undetermined	-16.6667	24	0	4		PAFAH1B3;COX10;NUP188;MRPS2
M8.15	Undetermined	-12.5	16	0	2		TRPT1;FLJ39827
M8.16	Undetermined	-15.7895	19	1	4	SS18L1	CAPS;C18ORF22;PPFIBP2;PHC1
M8.17	Undetermined	-5.88235	17	1	2	ZNF431	TGIF2;USP11
M8.18	Undetermined	8.33333	12	1	0	LOC650098
M8.19	Undetermined	15	20	4	1	ATG12;KLHL5;TMEM70;GPR65	HS.397465
M8.20	Undetermined	-14.2857	14	0	2		KLHL22;PNPLA7
M8.21	Undetermined	-28.5714	21	0	6		TRIM11;DEF6;HMHA1;NBAS;XRCC1;TUG1
M8.22	Undetermined	-5.55556	18	2	3	TMX3;IQCB1	RANGAP1;KIAA0586;HS.27048
M8.23	Undetermined	-25	8	0	2		LOC641705;HS.550111
M8.24	Undetermined	14.2857	14	3	1	PAG1;RAB27A;SLC22A15	ZC3H3
M8.25	Undetermined	-9.09091	22	0	2		RAD54L2;PAQR8
M8.26	Undetermined	-36.3636	22	0	8		EIF3B;AP2B1;BCL2L13;ORMDL3;LOC652672;TRIM10;FIT1;HYAL3
M8.27	Undetermined	9.09091	22	3	1	CDKN1B;C1ORF63;DDX17	SIK3
M8.28	Undetermined	-14.2857	21	0	3		ZC3H10;SMARCD1;SGSM3
M8.29	Undetermined	0	9	1	1	COPS8	MRPL52
M8.3	Undetermined	-11.3636	44	0	5		RPS6KB2;TRIM41;SCYL1;GMPPA;SMPD1
M8.30	Undetermined	-5.26316	19	0	1		FLJ11783
M8.31	Undetermined	0	16	1	1	MGAT4A	VAT1
M8.32	Undetermined	0	21	1	1	ELF2	ADCK2
M8.33	Undetermined	-20	15	0	3		C1ORF93;REPIN1;LOC650803
M8.34	Undetermined	-11.7647	17	0	2		PPOX;ODC1
M8.35	Undetermined	16.6667	18	3	0	PRKAG2;WDSUB1;COMMD10
M8.36	Undetermined	26.3158	19	5	0	FBXO33;UBXN4;ACTR10;SLC35A1;GOLPH3
M8.37	Undetermined	35.7143	14	5	0	RNF13;SCAMP1;IFRD1;DDX17;TMEM170A
M8.38	Undetermined	-30.7692	13	1	5	ZNF451	SPG7;PHF19;C14ORF80;METT11D1;NR1H3
M8.39	Undetermined	0	6	0	0
M8.4	Undetermined	-15.625	32	1	6	ESRRA	DYNC1H1;IKBKE;NUDT22;SASH3;RNF31;DCTN1
M8.40	Undetermined	-21.4286	14	0	3		SARM1;L2HGDH;HS.497591
M8.41	Undetermined	0	5	0	0
M8.42	Undetermined	-6.25	16	0	1		IPO13
M8.43	Undetermined	-12.5	16	0	2		SCAMP2;DFFA
M8.44	Undetermined	18.75	16	3	0	JMJD1C;RPGR;LRMP
M8.45	Undetermined	-60	15	0	9		SIPA1;FIG4;FAM65A;MED16;C1ORF144;LRSAM1;TRAF3IP2;PRR14;RNPEP
M8.47	Undetermined	15.3846	13	2	0	BCLAF1;DNAJB14
M8.48	Undetermined	15.3846	13	2	0	UGP2;ATP6V1C1
M8.49	Undetermined	-8.33333	12	0	1		URG4
M8.5	Undetermined	-19.2308	26	1	6	DNAJC19	ST6GALNAC6;ABHD6;DENND2D;C10ORF2;DUSP2;METT10D
M8.50	Undetermined	-14.2857	14	0	2		TUBB;PDE7A
M8.51	Undetermined	0	12	1	1	EFHC2	MYOM1
M8.52	Undetermined	0	11	0	0
M8.53	Undetermined	-42.8571	14	0	6		ALAD;LRRC28;FOXJ2;CARHSP1;UROD;CLDN14
M8.54	Undetermined	7.14286	14	2	1	ADD3;DNAJB14	ZBTB40
M8.55	Undetermined	-16.6667	12	0	2		FLJ10374;KIAA0141
M8.56	Undetermined	-14.2857	14	0	2		VIPR1;S1PR5
M8.57	Undetermined	0	6	0	0
M8.58	Undetermined	-25	8	0	2		DGKA;GAMT
M8.59	Undetermined	35.7143	14	5	0	CNBP;TIPRL;LYSMD2;IL15;LARP7
M8.6	Undetermined	0	22	4	4	RQCD1;RAP1GDS1;RAE1;WRNIP1	ASPSCR1;MCRS1;DPAGT1;DPP7
M8.60	Undetermined	33.3333	12	4	0	TMEM55A;PTPN12;SMCHD1;LMO2
M8.61	Undetermined	-23.0769	13	0	3		AVPI1;ANGEL1;ALKBH2
M8.62	Undetermined	8.33333	12	1	0	SPRED1
M8.63	Undetermined	-41.6667	12	0	5		TMEM79;FAM39DP;ASNS;CCDC130;CLK2
M8.64	Undetermined	-14.2857	7	0	1		ILF3
M8.65	Undetermined	9.09091	11	1	0	CLEC7A
M8.66	Undetermined	11.1111	9	1	0	NSD1
M8.67	Undetermined	25	12	3	0	TMBIM4;S100A8;FGL2
M8.68	Undetermined	20	10	2	0	AGGF1;KATNA1
M8.69	Undetermined	-14.2857	14	0	2		FAM39E;TYK2
M8.7	Undetermined	0	26	4	4	PPFIA1;FAR1;MORF4L1;CDC42SE1	CTSB;MED16;XPA;RTF1
M8.70	Undetermined	42.8571	7	3	0	PAG1;TLK1;ALCAM
M8.71	Undetermined	-28.5714	7	0	2		HS.145444;HS.572649
M8.72	Undetermined	10	10	1	0	UBE4A
M8.73	Undetermined	-18.1818	11	0	2		BCL9;USE1
M8.74	Undetermined	-8.33333	12	0	1		C17ORF70
M8.75	Undetermined	-15.3846	13	0	2		CENTG3;P2RY8
M8.76	Undetermined	-20	10	1	3	CDCA7L	LOC728014;CD22;PRICKLE1
M8.77	Undetermined	-14.2857	7	0	1		IFRD2
M8.78	Undetermined	14.2857	7	1	0	RNF170
M8.79	Undetermined	0	11	0	0
M8.8	Undetermined	9.09091	22	2	0	TXNDC9;SIRT1
M8.80	Undetermined	-25	8	0	2		UBL4A;FAM116B
M8.81	Undetermined	-18.1818	11	0	2		RHBDD1;ZNF296
M8.82	Undetermined	-18.1818	11	0	2		PPME1;SH3GL1
M8.84	Undetermined	0	8	0	0
M8.85	Undetermined	20	5	1	0	BID
M8.86	Undetermined	0	6	0	0
M8.87	Undetermined	0	10	0	0
M8.88	Undetermined	0	10	2	2	GNAQ;SLC16A6	CLK3;DTX2
M8.89	Undetermined	0	6	0	0
M8.9	Undetermined	-14.2857	7	0	1		LOC650254
M8.90	Undetermined	0	6	0	0
M8.91	Undetermined	12.5	8	1	0	RHOT1
M8.92	Undetermined	0	6	0	0
M8.93	Undetermined	-20	5	0	1		SEMA6B
M8.94	Undetermined	0	10	0	0
M8.95	Undetermined	0	4	0	0
M8.96	Undetermined	0	8	1	1	KIAA1370	MAN1B1
M8.97	Undetermined	-12.5	8	0	1		ARNT
M8.98	Undetermined	0	10	1	1	C4ORF33	RHBDF2
M8.99	Undetermined	-33.3333	6	0	2		VPS11;POLR3C
M9.1	Undetermined	0	60	2	2	PPM1B;CASP3	CLOCK;FOXP1
M9.10	Undetermined	6.25	32	2	0	RTN4;LYST
M9.11	Undetermined	-35	40	0	14		NUMA1;LOC648526;NR2C2AP;PHF15;ATP6V0E2;WDR74;TRMT61A;FHIT;APOL3;HS.245405;HS.326560;LRFN3;GAMT;QTRT1
M9.12	Undetermined	0	38	2	2	YTHDC1;DCUN1D4	DDX19B;LGALS12
M9.13	Undetermined	-11.7647	51	3	9	CRTAP;B2M;C1ORF66	RDBP;SLC25A38;FDPS;HEXIM2;PTCD1;FBXW4;ZNF358;SNHG11;ZNF93
M9.14	Undetermined	9.375	32	5	2	PRDM1;DNAJB14;KIAA0261;NSL1;ZFR	KIR3DL3;CHST2
M9.15	Undetermined	6.89655	29	5	3	EXOC1;DSC2;CLIP1;CCDC109A;SFXN5	STX5;PKNOX1;C1ORF38
M9.16	Undetermined	10.5263	38	5	1	HERC4;GLCE;ZNF271;SENP7;C6ORF120	FXR2
M9.17	Undetermined	12.1212	33	5	1	SOCS4;SH3BP2;C16ORF70;ADAM10;AP1S1	C6ORF47
M9.18	Undetermined	8.10811	37	4	1	RNF34;UVRAG;C4ORF41;PTS	SEC31A
M9.19	Undetermined	-5.26316	19	1	2	DEFB123	CLK3;MAGEL2
M9.2	Undetermined	-22.0779	77	0	17		SPG7;CLCN7;L3MBTL2;IQCC;LOC642017;LOC440498;U2AF1L2;HEXDC;TRK1;ZBTB48;PDDC1;CHD3;DTX1;CCDC101;SFTPD;C5ORF20;HS.556082
M9.20	Undetermined	0	34	6	6	PRKAG2;ARMC10;CCT6P1;PCNP;LYZ;CHM	PPM1G;MCM7;INTS4;BTBD2;AIFM1;C11ORF24
M9.21	Undetermined	17.2414	29	5	0	GOLGA7;TM6SF1;ARPC2;FEZ2;SETD3
M9.22	Undetermined	8.69565	23	2	0	HS.407903;ACSL3
M9.23	Undetermined	-5.55556	36	2	4	WDR20;C1ORF43	STX5;NOL6;PRCC;RNF121
M9.24	Undetermined	0	18	1	1	NFKBIZ	HS.544245
M9.25	Undetermined	-17.2414	29	0	5		ASPSCR1;GRAP;VPS16;BCR;STK16
M9.26	Undetermined	-28.5714	28	0	8		LOC387686;LOC440313;HS.579295;GDF1;LOC645284;PHLDB1;LOC647742;HS.571622
M9.27	Undetermined	-4.54545	22	0	1		SUMF2
M9.28	Undetermined	0	8	0	0
M9.29	Undetermined	10.5263	19	2	0	CASP8;ZNF33A
M9.3	Undetermined	-10.6557	122	2	15	NSD1;ZNF33B	BAP1;BRMS1;EDC3;ATG4D;ATAD3A;FIZ1;ADCK1;NDST2;ELOVL1;SLC25A42;KIAA0664;BCR;ABCB6;UQCR;TCTA
M9.30	Undetermined	5.88235	17	1	0	C1ORF165
M9.31	Undetermined	-9.09091	22	3	5	RPS6KA5;PPIF;CLEC7A	FLJ10213;GPX3;HS.572444;HS.544017;HS.497235
M9.32	Undetermined	14.2857	7	1	0	NETO2
M9.33	Undetermined	-10	10	0	1		MYL4
M9.34	Undetermined	0	13	0	0
M9.35	Undetermined	-25	8	0	2		DOHH;LOC728216
M9.36	Undetermined	0	5	1	1	TANK	RNF213
M9.37	Undetermined	0	12	1	1	SEC11A	STX5
M9.38	Undetermined	0	8	0	0
M9.39	Undetermined	-50	2	0	1		MGC24103
M9.4	Undetermined	-7.69231	52	1	5	HS.578552	AZI1;ACSS2;HS.562118;ATF5;OR9A4
M9.40	Undetermined	7.14286	14	2	1	DOCK11;SLMAP	ZNF93
M9.41	Undetermined	0	5	0	0
M9.43	Undetermined	-50	4	0	2		FBXO18;KIAA1274
M9.44	Undetermined	40	5	2	0	CALM2;C1ORF52
M9.45	Undetermined	-33.3333	3	0	1		ILF3
M9.46	Undetermined	20	5	1	0	COPS5
M9.47	Undetermined	-12.5	8	1	2	CCR2	DDB1;DGKA
M9.48	Undetermined	25	4	1	0	ARPC2
M9.49	Undetermined	0	2	0	0
M9.5	Undetermined	-13.8462	65	2	11	C17ORF69;CXORF57	CDK10;SRRM2;WDR27;LIG1;ZNF76;CCBP2;GPC2;ZNF692;C21ORF2;OSBPL7;CLDND2
M9.50	Undetermined	0	9	1	1	YTHDC1	ABR
M9.51	Undetermined	-16.6667	6	0	1		BCR
M9.52	Undetermined	50	2	1	0	WDR53
M9.6	Undetermined	-9.375	32	0	3		PALB2;LOC645362;MTP18
M9.7	Undetermined	-2.5	40	2	3	SF3B1;ZNF514	ARL4A;FLJ40473;LOC727948
M9.8	Undetermined	9.23077	65	10	4	WAC;RPS6KA3;YPEL5;WDR20;SPAST;HECW2;PPFIA1;C9ORF6;CCBL2;PDCD10	DENND1C;HS.196122;ZFAND2B;PRAF2
M9.9	Undetermined	-6.55738	61	2	6	PSMD10;BLM	FTSJ3;PLSCR3;C2ORF42;MPI;CCDC101;LOC728229

## Sheet: CellMix Deconvolution
Participants with SCI T5 and above vs. Control
		Benjamini Hochberg correct, P <0.05
Cell type	P-value	Adjusted P-value
Monocyte-CD14	0.0143801	0.115041
Erythroblast	0.0301008	0.210706
B-CD19	0.0407003	0.244202
Megakaryocyte	0.0668376	0.334188
NK-CD56	0.0800886	0.334188
T-CD4	0.17002	0.510061
Granulocyte-CD66b	0.460155	0.92031
T-CD8	0.88031	0.92031

## Sheet: Pathways
REACTOME
Term	Overlap	P-value	(-)Log10	Adjusted P-value	Old P-value	Old Adjusted P-value	Z-score	Combined Score	Genes
Activated TLR4 signalling_Homo sapiens_R-HSA-166054	25/112	3.20076e-10	9.49475	3.3672e-07	5.29955e-09	5.57512e-06	-2.05721	44.9757	PELI2;LY96;NOD2;HMGB1;TANK;RPS6KA3;TBK1;CASP8;RPS6KA5;S100A12;MAP3K8;CD36;MAP3K7;TICAM2;DUSP3;CHUK;PTPN11;IRAK4;FOS;DUSP6;TLR1;PELI1;TLR6;BIRC2;TLR2
Toll-Like Receptors Cascades_Homo sapiens_R-HSA-168898	27/140	2.0255e-09	8.69347	7.53963e-07	1.95321e-08	8.20836e-06	-2.15081	43.0538	PELI2;LY96;NOD2;HMGB1;TANK;RPS6KA3;TBK1;CASP8;RPS6KA5;DHX36;S100A12;MAP3K8;CD36;MAP3K7;TICAM2;DUSP3;CHUK;PTPN11;IRAK4;FOS;DUSP6;TLR1;PELI1;TLR7;TLR6;BIRC2;TLR2
Toll Like Receptor 4 (TLR4) Cascade_Homo sapiens_R-HSA-166016	25/122	2.15008e-09	8.66754	7.53963e-07	2.34079e-08	8.20836e-06	-2.0616	41.145	PELI2;LY96;NOD2;HMGB1;TANK;RPS6KA3;TBK1;CASP8;RPS6KA5;S100A12;MAP3K8;CD36;MAP3K7;TICAM2;DUSP3;CHUK;PTPN11;IRAK4;FOS;DUSP6;TLR1;PELI1;TLR6;BIRC2;TLR2
Toll Like Receptor TLR1:TLR2 Cascade_Homo sapiens_R-HSA-168179	19/92	1.58337e-07	6.80042	2.37957e-05	1.04312e-06	0.000156766	-1.97098	30.8626	DUSP3;CHUK;PELI2;LY96;IRAK4;HMGB1;NOD2;FOS;DUSP6;TLR1;RPS6KA3;RPS6KA5;PELI1;S100A12;MAP3K8;TLR6;CD36;MAP3K7;TLR2
MyD88:Mal cascade initiated on plasma membrane_Homo sapiens_R-HSA-166058	19/92	1.58337e-07	6.80042	2.37957e-05	1.04312e-06	0.000156766	-1.96336	30.7434	DUSP3;CHUK;PELI2;LY96;IRAK4;HMGB1;NOD2;FOS;DUSP6;TLR1;RPS6KA3;RPS6KA5;PELI1;S100A12;MAP3K8;TLR6;CD36;MAP3K7;TLR2
WIKIPATHWAYS
Term	Overlap	P-value (Fisher Exact Test)	(-)Log10 P Value	Adjusted P-value	Old P-value	Old Adjusted P-value	Z-score	Combined Score	Genes
Toll Like Receptor signaling_Mus musculus_WP88	8/33	0.00019877	3.70165	0.0512736	0.000696498	0.114654	-2.14597	18.2909	TICAM2;CASP8;TBK1;CHUK;CASP3;ABI1;IRAK4;TLR2
p53 signaling_Mus musculus_WP2902	11/64	0.000359057	3.44484	0.0512736	0.000952519	0.114654	-1.86839	14.8201	CASP8;RRM2B;RFWD2;CCNG2;CASP3;SESN1;SIAH1;PTEN;FAS;PPM1D;BID
EGF/EGFR Signaling Pathway_Homo sapiens_WP437	19/163	0.000672	3.17263	0.0512736	0.00136501	0.114654	-2.02928	14.8244	VAV3;USP8;ROCK1;PDPK1;PTEN;PTPN11;PTPN12;FOS;RPS6KA3;RPS6KA5;SYNJ1;RPS6KB1;RASA1;ABI1;KRAS;JAK2;RAB5A;EPS15;NCK1
TNF alpha Signaling Pathway_Homo sapiens_WP231	13/92	0.000779858	3.10798	0.0512736	0.00171263	0.114654	-1.87262	13.4012	CHUK;PYGL;TXN;TANK;CASP8;TBK1;CASP3;MAP3K8;KRAS;BID;MAP3K7;BIRC2;NSMAF
Regulation of toll-like receptor signaling pathway_Homo sapiens_WP1449	17/141	0.000863042	3.06397	0.0512736	0.00174247	0.114654	-1.9976	14.0931	TICAM2;CHUK;PELI2;LY96;IRAK4;FOS;TLR1;TBK1;CASP8;PELI1;MAP3K8;TLR7;TLR6;ZMYND11;TMED7;MAP3K7;TLR2
PANTHER
Term	Overlap	P-value (Fisher Exact Test)	(-)Log10	Adjusted P-value	Old P-value	Old Adjusted P-value	Z-score	Combined Score	Genes
Toll receptor signaling pathway_Homo sapiens_P00054	11/49	2.83288e-05	4.54777	0.00237962	8.76628e-05	0.00736367	-1.51002	15.8124	TBK1;CHUK;LY96;TLR7;MAP3K8;IRAK4;TLR6;PTGS2;TANK;MAP3K7;TLR2
CCKR signaling map ST_Homo sapiens_P06959	18/165	0.00196164	2.70738	0.0823891	0.00208353	0.0875082	-1.71473	10.6896	ITGB1;ROCK1;PDPK1;PTEN;PTPN11;FOS;PTGS2;PPP3CA;RPS6KA3;RGS2;GNG2;RPS6KB1;RHEB;CASP3;SP3;ITGAV;JAK2;BIRC2
Insulin/IGF pathway-mitogen activated protein kinase kinase/MAP kinase cascade_Homo sapiens_P00032	6/29	0.00301337	2.52095	0.0843745	0.00553047	0.154853	-1.09918	6.38039	RPS6KA3;RPS6KA5;RPS6KB1;RASA1;IRS2;FOS
PDGF signaling pathway_Homo sapiens_P00047	12/112	0.0118896	1.92483	0.170097	0.0137127	0.220632	-1.36287	6.04035	VAV3;RPS6KA3;ELF2;RPS6KA5;CHUK;RPS6KB1;PDPK1;RASA1;FOS;MAPK6;JAK2;NCK1
Interleukin signaling pathway_Homo sapiens_P00036	10/86	0.0121132	1.91674	0.170097	0.0148542	0.220632	-1.22492	5.40615	RPS6KA3;CDKN1B;CHUK;IL15;IL10RB;PDPK1;RASA1;IRS2;FOS;MAPK6
NCI NATURE
Term	Overlap	P-value (Fisher Exact Test)	(-)Log10	Adjusted P-value	Old P-value	Old Adjusted P-value	Z-score	Combined Score	Genes
Endogenous TLR signaling_Homo sapiens_d8777e16-6191-11e5-8ac5-06603eb7f303	9/24	1.48266e-06	5.82896	0.000266879	7.35838e-05	0.0132451	-1.19031	15.976	TLR1;CHUK;LY96;HMGB1;IRAK4;TLR6;S100A9;S100A8;TLR2
PDGFR-beta signaling pathway_Homo sapiens_c901a3e4-6194-11e5-8ac5-06603eb7f303	17/128	0.00027832	3.55546	0.0250488	0.0039167	0.352503	-2.00853	16.4434	ACTR3;ACTR2;PTEN;PTPN11;FOS;RAP1B;RPS6KA3;ARPC2;ARPC3;RASA1;ABI1;KRAS;ITGAV;JAK2;RAB5A;PAG1;NCK1
TCR signaling in naive CD4+ T cells_Homo sapiens_0c2862fa-6196-11e5-8ac5-06603eb7f303	10/64	0.00141412	2.84951	0.0768399	0.00986439	0.380336	-1.62171	10.6404	CHUK;PDPK1;SH3BP2;PTEN;PTPN11;MAP3K8;KRAS;PAG1;FYB;NCK1
CXCR4-mediated signaling events_Homo sapiens_46a5529b-6191-11e5-8ac5-06603eb7f303	13/100	0.00170755	2.76763	0.0768399	0.0132059	0.380336	-1.58257	10.0853	ITGB1;PDPK1;VPS4B;PTEN;GNAI3;PTPN11;RHOB;RAP1B;GNA13;GNG2;ITGAV;JAK2;PAG1
FoxO family signaling_Homo sapiens_d06dbbda-6192-11e5-8ac5-06603eb7f303	8/48	0.00274457	2.56153	0.0774868	0.0147908	0.380336	-1.4912	8.7953	CDKN1B;CHUK;BCL6;CAT;ZFAND5;SGK1;SKP2;SIRT1
KEGG
Term	Overlap	P-value (Fisher Exact Test)		Adjusted P-value	Old P-value	Old Adjusted P-value	Z-score	Combined Score	Genes
Protein export_Homo sapiens_hsa03060	8/23	1.10688e-05	4.9559	0.00278933	5.40314e-05	0.0136159	-1.63658	18.6756	SRP19;SPCS3;SPCS1;SRP72;SEC61B;SEC11A;SRP9;SEC11C
p53 signaling pathway_Homo sapiens_hsa04115	12/69	0.00017487	3.75728	0.0220336	0.000274604	0.0308748	-1.73739	15.0309	TP53I3;CASP8;RRM2B;RFWD2;CCNG2;CASP3;SESN1;SIAH1;PTEN;FAS;PPM1D;BID
Toxoplasmosis_Homo sapiens_hsa05145	16/118	0.000328275	3.48376	0.0275751	0.000367557	0.0308748	-1.87512	15.0415	ITGB1;CHUK;IL10RB;IFNGR1;PDPK1;GNAI3;LY96;IRAK4;CASP8;IFNG;CASP3;PPIF;JAK2;MAP3K7;BIRC2;TLR2
Alzheimer's disease_Homo sapiens_hsa05010	19/168	0.000971592	3.01252	0.0612103	0.000841093	0.0529889	-1.76679	12.2554	UQCRB;NDUFB3;NDUFA1;ATP5C1;ADAM10;SDHD;ATP5F1;SDHB;PPP3CA;CASP8;UQCRQ;GNAQ;CASP3;NDUFAB1;FAS;UQCRFS1;BID;CALM2;ATF6
TNF signaling pathway_Homo sapiens_hsa04668	14/110	0.00142041	2.84759	0.0715888	0.00147047	0.0741115	-1.80695	11.8478	CHUK;IL15;NOD2;FOS;PTGS2;CASP8;RPS6KA5;CASP3;FAS;MAP3K8;MAP3K7;BIRC2;IL18R1;CREB5
Toll-like receptor signaling pathway_Homo sapiens_hsa04620	13/106	0.0028877	2.53945	0.084686	0.00288638	0.0831337	-1.76663	10.33	TICAM2;CHUK;LY96;IRAK4;FOS;TLR1;TBK1;CASP8;MAP3K8;TLR7;TLR6;MAP3K7;TLR2
